# Supplementary material for: CRISPR-Cas9 In Situ engineering of subtilisin E in Bacillus subtilis
Source: PLoS One. 2019 Jan 7;14(1):e0210121. doi: 10.1371/journal.pone.0210121 (PMC6322745; doi:10.1371/journal.pone.0210121)
Supplement: S1 File — (XLSX) [file pone.0210121.s002.xlsx]

## Sheet: Raw thermo denaturation assay
	RFU
Temperature (°C)	WT						Q125R + Q377E + Q381R						Q125R						Q377E + Q381R
	Replicate 1	Replicate 2	Replicate 3	Replicate 4	Replicate 5	Replicate 6	Replicate 1	Replicate 2	Replicate 3	Replicate 4	Replicate 5	Replicate 6	Replicate 1	Replicate 2	Replicate 3	Replicate 4	Replicate 5	Replicate 6	Replicate 1	Replicate 2	Replicate 3	Replicate 4	Replicate 5	Replicate 6
40	144.77	167.91	152.71	177.8	177.32	152.03	205.83	191.43	213.7	247.98	229.23	251.93	264.64	234.88	269.57	259.58	299.73	300.02	317.93	361.03	381.99	422.14	385.68	345.59
40.2	122.72	144.37	131.23	156.58	154.32	131.15	179.97	168.1	189.05	222.62	204.37	226.63	238.21	206.23	240.34	233.16	268.92	271.48	287.59	324.86	349.65	388.62	349.66	314.25
40.4	103.93	124.37	113.09	138.35	134.86	113.28	157.99	148.1	167.87	200.81	183.36	205.02	215.33	182.05	215.28	210.37	242.83	247.19	261.14	293.68	321.29	359.17	318.42	287.13
40.6	88.41	107.92	98.29	123.1	118.92	98.43	139.89	131.44	150.16	182.54	166.19	187.09	196.02	162.34	194.41	191.2	221.46	227.17	238.59	267.48	296.93	333.79	291.95	264.24
40.8	76.15	95	86.84	110.83	106.51	86.6	125.65	118.12	135.91	167.8	152.87	172.85	180.26	147.1	177.72	175.65	204.79	211.4	219.94	246.26	276.56	312.48	270.25	245.56
41	71.38	90.01	83.94	105.97	103.02	82.26	120.93	112.94	130.27	161.53	147.81	167.18	173.08	141.31	171.02	168.99	199.22	205.49	211.33	235.87	266.02	301	259.23	236.33
41.2	65.26	83.37	79.03	99.01	96.8	76.08	113.54	105.95	123.57	152.85	142.44	160.29	164.12	135.3	162.86	160.25	190.41	197.61	199.44	223.97	252.68	287.07	247.33	225.79
41.4	59.47	78.08	73.32	92.57	90.39	70.09	107.19	99.06	115.28	144.7	136.03	152.97	155.2	128.56	153.31	151.67	183.42	190.29	188.17	213.32	240.08	274.54	235.32	215.22
41.6	56.55	74.31	67.86	86.54	84.84	66.24	100.13	92.37	108.09	138.36	131.27	146.79	147.11	122.06	146.19	144.81	176.65	182.65	176.54	203.61	228.37	261.63	223.08	206.64
41.8	52.15	71.41	64.57	80.9	79.84	62.26	95.24	86.19	100.36	133.55	124.77	139.82	139.43	114.28	139	137.46	169.69	173.7	166.44	194.02	216.53	250.82	211.25	196.87
42	47.88	67.64	60.68	76.27	75.23	57.74	90.55	80.84	92.76	127.6	119.29	133.15	132.35	107.2	131.4	129.65	163.59	166.67	156.55	183.8	205.36	239.29	200.46	188.9
42.2	45.54	63.95	58.03	72.74	69.89	55.58	85.03	76.34	87.72	122.35	112.78	127.05	124.95	100.4	124.67	123.58	156.86	159.89	147.43	174.16	196.75	230.86	190.77	180.06
42.4	43.11	60.88	54.26	69.43	66.22	52.57	80.86	71.89	82.9	117.95	106.66	122.22	118.4	93.56	117.71	116.24	151.19	152.31	138.93	164.58	188.16	220.65	182.05	171.86
42.6	40.07	57.93	51.22	66.31	63.44	49.17	77.36	67.63	78.13	114.36	101.89	118.34	112.94	88.76	111.54	109.62	144.58	146.1	131.95	156.92	180.85	211.92	174.03	163.17
42.8	37.96	56.01	49.33	63.4	61.1	47.54	74.01	64.13	75.29	110.21	98.4	115.45	107.49	85.27	106.59	104.54	138.17	141.46	125.65	148.79	174.89	203.65	167.36	156.47
43	36.13	55.04	45.97	60.64	58.92	45.19	72.02	60.96	71.94	105.57	94.24	111.21	103.26	81.38	101.3	100.52	131.61	135.53	119.68	141.94	169.24	196.04	160.82	148.46
43.2	35.09	53.68	43.54	58.96	55.88	43.3	68.66	58.46	69.51	101.91	91.96	107.63	98.84	77.68	97.01	97.77	126.65	130.08	113.88	136.26	162.45	188.59	153.79	141.79
43.4	33.14	51.88	42.16	55.8	53.05	42.48	65.89	55.55	65.83	97.08	87.28	103.14	95.05	73.64	93.9	93.63	121.84	125.13	110.29	131.62	155.33	181.41	147.58	135.65
43.6	31.58	49.09	38.65	53.14	50.34	39.64	63.73	53.52	62.31	91.11	84.56	97.01	91.69	70.38	89.64	88.71	117.93	121.14	104.95	126.35	147.96	174.25	140.51	130.56
43.8	30.84	46.01	37	49.75	46.35	38.07	60.74	51.2	60.59	85.91	80.55	91.17	88.1	66.95	85.82	86.05	114.97	116.8	100.07	120.78	141.72	168.29	134.97	124.11
44	29.88	42.66	34.7	47.02	43.38	35.13	58.52	49.19	58.1	82.01	76.42	87.04	85.06	63.22	81.6	81.23	111.02	111.41	95.18	115.13	133.61	160.07	128.89	117.75
44.2	28.9	39.04	32.44	43.59	41.57	32.27	56.02	46.22	54.86	77.51	71.95	83.55	81.72	59.56	77.89	76.82	106.26	107.57	89.17	110.96	126.27	152.33	122.49	111.22
44.4	27.61	36.92	31.61	40.78	39.26	29.77	53.19	43.06	52.08	73.99	68.04	80.49	77.59	57.89	74.01	73.18	101.4	103.07	83.27	105.64	120.09	144.42	116.53	105.03
44.6	26.16	36.11	29.56	38.69	37.41	27.02	51.3	39.75	48.59	69.8	64.87	77.96	74.12	54.98	69.85	69.27	95.14	97.53	77.12	101.08	113.95	136.1	110.78	98.5
44.8	24.25	33.82	28.29	37.25	34.78	25.49	47.31	37.16	45.01	67.28	61.57	74.78	69.06	51.51	65.26	64.74	90.57	92.06	71.99	95.61	107.12	129.67	104.68	92.36
45	22.03	31.88	26.8	35.14	32.86	23.8	43.49	34.81	41.57	64.09	57.73	70.22	64.14	48.41	60.93	60.32	85.4	87.33	68.36	90.38	100.59	122.12	99.62	86.84
45.2	19.64	30.08	23.81	33.29	30.02	21.44	40.86	32.17	38.66	61.2	54.84	64.99	60.89	44.43	56.25	56.07	80.26	81.69	64.32	84.47	94.75	116.78	93.58	81.33
45.4	16.93	28.04	20.79	30.6	26.04	19.12	37.49	29.65	36.32	56.77	50.22	60.08	57.55	40.13	52.34	53.15	75.72	75.47	61.21	78.8	88.94	110.14	88.37	73.78
45.6	15.72	25.96	18.62	27.39	23.02	17.4	34.69	28.9	32.77	53.28	46.22	55.42	53.34	36.6	48.66	48.6	70.75	70.74	57.44	71.35	82.69	102.46	82.86	67.03
45.8	14.19	22.94	16.38	24.09	21.88	16	33.03	28.59	31.05	48.04	41.94	51.11	49.83	33.18	46.52	45.53	66.51	66.92	53.71	67.18	76.95	95.69	76.03	60.98
46	12.68	20.94	15.07	21.66	18.86	14.36	30.33	26.6	28.5	43.72	38.23	46.79	45.64	32.17	44.16	42	61.89	62.61	49.83	63.15	72.65	88.48	70.15	54.47
46.2	11.13	18.45	14.42	20.52	18.15	12.89	27.93	24.19	26.14	39.27	34.74	43.36	41.7	29.84	40.96	38.97	56.4	59.82	45.06	59.32	69.03	81.17	63.91	50.01
46.4	9.94	16.54	13.89	19.33	15.47	12.12	25.59	21.89	23.76	36.53	31.41	39.6	37.84	27.58	37.55	34.75	52.77	56.55	40.19	54.79	63.76	75.39	58.31	46.92
46.6	8.82	14.99	12.68	18.57	12.95	10.21	22.79	19.36	22.59	34.83	29.03	35.76	33.24	26.09	33.17	31.54	49.13	52.98	36.4	51.15	56.85	69.02	52.7	44.9
46.8	7.7	13.34	11.04	17.65	10.62	8.79	20.72	15.55	20.8	32.43	26.1	33.71	30.71	23.6	30.6	27.33	44.93	47.89	31.71	46.99	50.1	63.44	47.61	41.91
47	6.86	11.96	8.76	15.33	7.48	6.75	17.94	12.8	18.46	28.71	22.71	30.99	28.22	20.61	26.58	24.32	40.42	42.34	27.62	41.64	41.88	58.29	42.35	37.14
47.2	5.69	10.83	6.8	11.87	6.45	5.39	15.78	11	15.57	25.1	19.83	27.96	24.8	18.26	23.13	21.75	36.25	37	24.33	34.84	33.78	53.13	39.17	32.58
47.4	4.8	8.75	5.7	8.98	6.32	4.42	14.24	10.5	14.93	21.35	16.65	25.48	21.64	15.51	20.85	19.15	32.02	32.24	20.61	30.82	27.14	48.35	34.47	28.43
47.6	4.12	6.33	3.78	6.57	6.12	2.47	12.39	8.41	13.34	17.43	13.83	21.74	18.41	14.06	18.48	17.61	28.3	27.69	17.63	25.48	22.82	42.99	30.08	23.5
47.8	2.42	4.23	2.97	5.78	5.81	1.39	10.55	7.1	11.09	14.49	11.19	16.32	15.54	11.61	15.8	15.68	24.21	24.12	13.96	20.8	19.59	37.94	26.12	19.24
48	1.17	4.17	1.88	4.44	4.55	1.09	9.1	5.58	9.39	11.22	9.02	11.48	13.22	9.37	13.04	12.14	21.92	20.84	11.12	16.77	17.23	33.35	22.24	15.96
48.2	0.41	3.35	1.37	3.76	3.12	0.79	7.87	3.97	7.27	10.05	7.21	7.81	9.97	7.82	10.12	9.32	19.56	17.33	9.84	13.83	13.75	29.28	17.63	12.63
48.4	0.45	1.8	1.92	2.64	1.89	0.52	6.16	2.46	5.07	8.49	5.61	5.06	8.18	5.91	8.97	5.92	16.62	13.17	8.28	10.56	11.73	24.05	13.87	9.5
48.6	0.29	1.4	2.33	1.15	0.39	0.23	4.24	1.3	3.03	6	3.47	3.73	6.99	4.99	6.47	3.76	13.66	11.13	6.54	9.01	9.28	20.73	11.26	7.07
48.8	0	1.12	2.17	0.04	0	0.07	2.79	0.45	1.3	4.13	2.57	2.96	5.53	3.51	4.16	3.06	9.74	9.06	5.21	8.75	7.1	17.51	9.38	4.71
49	0.61	0.95	1.94	0	0.08	0.08	1.33	0.07	0.88	3.2	2.61	3.12	3.74	2.39	2.4	1.54	6.24	8.17	2.45	8.2	4.98	15.71	7.21	4.28
49.2	0.99	0.32	0.46	0.23	1.05	0.26	0.47	0	1.37	1.82	1.64	3.45	2.98	1.71	1.83	1.85	4.43	6.66	1.29	6.67	4.04	12.89	5.7	4.14
49.4	1.13	0	0	1.11	0.98	0.04	0.16	0.73	0	1.03	1.22	2.2	1.48	1.21	1.27	1.34	2.57	5.5	0.9	5.39	3.09	11.06	4.48	3.06
49.6	1.51	0.15	0.12	1.66	2.39	0	0	0.89	0.51	0.62	1.83	2.17	0.83	0.6	0.48	1.01	1.75	3.95	0	4.07	2.53	9.18	3.44	2.45
49.8	2.24	0.23	1.16	2.17	4.33	0.28	0.77	1.08	0.68	0.15	1.43	0.79	0	0	0	0	1.27	2.51	0.8	1.5	0.76	5.91	2.17	1.27
50	4.06	1.13	3.21	1.47	6.08	1.22	0.69	1.78	1.31	0	1.35	0	0.13	0.62	0.96	0.05	1.16	0.64	1.82	0.2	0.51	3.1	0.3	0.97
50.2	5.1	3.25	5.41	1.77	7.02	2.61	2.17	4.01	2.92	0.33	0	0.44	0.79	1.65	1.63	0.16	0.77	0.55	2.37	0	0	0.67	0	0.65
50.4	7.98	6.07	8.54	3.55	7.87	5.04	3.23	5.42	5.04	1.23	0.88	1.4	1.87	3	1.47	1.56	0	0	3.33	1.46	1.18	0	0.37	0
50.6	11.25	8.4	10.15	6.94	9.9	7.45	4.41	7.48	7.11	3.12	2.11	2.81	1.48	4.91	2.54	2.66	0.36	0.85	3.25	2.46	2.44	0.92	2.1	0.98
50.8	15.42	11.46	13.74	10.69	11.91	10.85	5.55	11.18	10.43	5.3	3.85	5.67	4.2	8.39	4.57	4.68	3.84	2.99	3.63	5.35	4.88	2.14	4.45	3.45
51	19.25	14.6	17.92	15.44	14.12	13.91	8.17	14.01	13.23	8.4	6.75	8.52	6.64	11.63	6.77	7.88	5.66	4.33	5.11	8.74	7.49	5.5	7.72	4.59
51.2	23.39	18.91	22.74	19.78	18.82	17.85	11.03	17.43	18.02	12.23	11.38	12.01	9.33	15.96	10.67	12.19	9.43	6.37	7.62	11.21	10.44	8.93	12.63	7.73
51.4	29.08	25.15	28.1	24.7	25.04	22.43	14.77	20.92	23	15.33	16.08	14.61	13.7	21.24	14.61	15.8	13.02	9.14	11.93	13.95	12.07	11.31	14.05	9.89
51.6	36.27	32.79	34.43	29.86	31.55	28.51	19.22	24.26	27.2	18.72	21.3	17.37	19.45	27.08	20.76	22.04	16.69	12.54	16.82	18.33	15.3	14.62	15.28	12.6
51.8	43.89	40.97	41.91	35.9	39.05	35.66	24.31	30.27	32.4	23.58	25.44	19.2	26.82	33.07	27.38	26.85	21.85	17.98	23.25	23.37	19.53	17.24	17.81	15.53
52	53.57	48.9	49.26	43.02	46.66	44.79	29.8	35.37	38.55	28.52	31.41	23.16	34.74	41.01	34.85	33.37	28	23.73	31.72	30.04	27.22	20.95	20.9	19.08
52.2	63.06	56.91	56.37	51.15	55.75	52.57	35.47	42.63	44.67	34.5	37.67	27.25	41.99	49.76	43.5	41.63	35.44	31.08	39.52	39.14	35.28	25.67	24.15	24.55
52.4	73.06	64.91	66.06	60.39	64.66	61.11	42.17	50.74	51.03	41.24	44.63	34.23	52.81	60.99	53.77	51.8	44.71	41.18	47.92	49.19	45.16	30.97	29.02	33.48
52.6	81.69	72.83	75.71	71.26	73.92	70.65	50.35	59.06	59.8	49.04	52.2	42.92	64.29	73.01	66.18	64.5	55	52.98	58.08	57.72	56.91	39.47	38.15	43.75
52.8	91.65	81.54	85.38	81.98	85.62	80.65	59.16	68.67	69.21	57.42	61.44	52.44	75.92	86.38	80.19	77.43	67.7	66.55	69.8	67.34	70.28	51.03	50.53	57.04
53	102.12	90.25	96.42	95	96.65	90.28	68.15	78.06	79.53	66.71	70.95	63.75	89.84	99.55	93.78	91.81	81.1	82.36	83.62	78.48	84.49	63.91	62.94	70.9
53.2	111.73	98.81	108.19	106.85	107.22	100.8	79.32	87.01	90.15	76.62	81.73	75.45	104.14	111.46	108.58	106.92	93.84	97.72	99	90.92	100.12	79.59	78.3	84.32
53.4	122.63	107.4	119.2	116.57	118.64	111.35	90.2	99.24	101.48	87.42	93.38	86.01	119.46	122.45	122.15	119.98	108.22	112.4	115.94	105.24	117.55	96.6	95.3	100
53.6	132.18	115.53	128.94	127.59	130.04	123.21	102.79	110.73	114.67	99.27	108.02	99.94	132.26	132.65	136.17	133.49	121.88	125.74	135.3	123.44	137.17	115.28	114.53	117.31
53.8	140.55	124.33	137.28	137.94	142.31	132.38	115.91	123.8	129.08	111.91	122.85	113.69	143.66	142.15	150.3	147.13	136.54	138.53	155.46	145.59	157.97	136.28	133.17	135.16
54	147.75	132.37	145.76	148.55	153.43	141.73	129.72	135.87	143.61	126.13	137.06	129.67	156.24	151.46	164.63	160.48	149.59	149.1	177.12	165.65	180.19	156.43	151.69	154.47
54.2	155.74	139.74	153.64	158.99	164.23	151.4	144.58	149.62	159.58	141.64	151.64	146.03	167.82	161.98	179.5	173.11	162.51	160.47	199.72	185.43	203.28	178.93	171.85	173.82
54.4	163.96	147.24	160.21	169.09	175.58	161.18	159.56	164.03	175.96	158.33	167.74	161.91	179.52	172.73	193.08	184.54	175.6	171.71	221.84	207.14	226.47	203.73	194.47	195.38
54.6	170.79	152.99	168.38	179.71	184.96	170	173.08	177.8	193.9	174.78	182.85	179.98	192.23	182.73	205.94	197.01	188.34	183.81	243.64	229.1	250.48	229.51	217.43	218.84
54.8	176.83	158.77	176.16	187.85	192.02	178.42	187.26	191.6	211.56	191.6	198.18	198.35	203.29	193.12	217.31	205.94	197.96	194.65	264.39	249.83	271.58	255.24	241.4	241.11
55	183.58	164.33	182.78	194.03	199.8	184.92	199.18	205.99	228	207.58	214.76	216.14	213.15	200.37	226.54	214.73	206.64	204.36	283.28	271.42	293.71	282.16	265.39	266.1
55.2	188.58	169	188.47	201.74	207.14	192.14	211.57	218.03	244.54	223.25	230.68	234.19	219.36	206.64	234.11	221.04	212.25	212.85	302.35	293.78	315.06	308.21	289.13	289.82
55.4	191.76	173.27	193.62	207.38	213.15	196.41	222.87	229.95	259.94	237.28	243.4	250.57	224.71	210.29	240.42	224.86	217.75	220.3	320.89	316.62	335.84	333.12	311.08	311.14
55.6	194.44	176.52	198.81	213.33	219.22	200.28	232.47	239.65	274.44	251.13	255.31	266.41	228.12	211.85	244.94	226.73	219.8	224.37	338.03	335.88	355.69	356.58	331.77	329.79
55.8	197.02	178.51	202.84	217.03	224.27	203.66	242.6	249.11	286.27	264.06	266.55	280.16	229.67	213.98	247.43	227.22	220.51	227.85	356.6	353.45	374.4	378.22	351.47	347.2
56	199.31	179.82	205.47	220.81	229.06	206.6	252.06	256.2	298.53	276.01	278.01	292.91	230.17	216.7	248.82	228.36	222.78	231.48	372.69	370.81	391.79	400.92	369.73	363.91
56.2	200.95	180.33	208.56	224.87	232.55	209.43	259.72	262.13	309.18	285.97	286.29	305.45	231.06	217.71	249.84	229.3	224.13	232.78	386.25	386.48	407.71	420.97	387.31	378.2
56.4	202.14	180.87	210.98	227.73	233.81	210.65	265.82	265.45	317.63	293.21	290.92	315.75	230.71	217.51	250.02	228.44	224.18	232.94	397.74	398.44	419.85	436.86	402.71	389.73
56.6	203.38	182.32	212.99	230.51	236.04	210.86	269.54	267.77	324.01	299.6	295.03	325.49	230.08	217.41	250.19	229.83	224.94	232.73	407.75	410.17	430.69	451.24	414.78	400.86
56.8	204.13	182.95	213.91	233.15	238.01	212.3	272.19	269.39	329.41	303.52	296.9	331.08	229.03	217.03	250.09	230.32	224.5	232.1	416.27	418.57	439.23	463.03	422.92	407.12
57	202.72	183.43	214.85	234.62	238.68	211.85	274.96	271.83	333.15	304.77	296.53	335.08	228.77	215.62	250.13	230.42	224.34	232.79	422.03	426.03	443.86	471.75	429.44	410.7
57.2	202.32	184.29	215.18	235.41	239.84	210.91	275.39	274.06	337.02	305.83	297.97	337.58	227.66	214.21	249.43	230.24	223.01	233.93	426.51	430.14	446.08	478.09	434.7	414.35
57.4	201.16	184.68	214.34	234.64	240.84	209.62	276.08	274.84	337.72	307.03	299.42	339.76	226.59	214.18	249.51	230.37	222.96	234.78	430.57	432.2	448.99	483.37	438	417.31
57.6	200.12	184.29	213.31	234.22	242.12	209.73	276.59	275.43	339.8	308.51	300.7	341.95	224.94	214.18	249.65	231.31	223.46	235.52	430.6	434.06	449.6	488.79	439.17	418.89
57.8	199.68	184.27	213.33	233.93	242.38	210.24	275.93	275.97	340.79	309.17	301.61	343.7	223.96	214.47	249.83	232.45	224.05	233.16	430.28	435.04	449.43	491.2	440.51	419.76
58	199.8	183.66	213.72	233.23	241.36	209.68	274.13	275.21	341.74	309.36	300.73	344.63	223.01	213.76	250.65	231.85	223.56	232.39	429.12	435.91	449.96	491.94	441.57	420.4
58.2	198.59	183.97	214.01	233.57	240.39	210.25	272.9	274.36	341.56	309.4	300.23	345.75	221.94	214.37	251.63	231.76	223.74	230.74	426.78	435.75	450.12	492.78	442.29	421.49
58.4	198.03	183.54	214.97	233.45	240.77	210.93	272.39	273.22	341.23	309.35	299.62	346.82	221.52	213.98	252.22	231.6	223.94	231.22	425.31	434.43	450.88	493.49	442.14	421.48
58.6	198.16	182.66	214.05	233.22	239.95	210.88	272.18	273.01	341.02	308.65	299.39	346.63	222.29	213.28	252.11	230.93	223.84	231.76	423.13	431.67	450.36	492.39	443.89	420.95
58.8	199.14	181.92	213.55	231.85	239.4	211.08	271.81	273.28	341.01	308.56	298.98	346.32	222.06	212.23	250.92	230.11	224.27	232.71	423.26	429.53	450.43	489.8	444.84	421.79
59	198.79	181.21	211.85	230.45	240.22	210.73	271.99	272.35	338.22	309.18	297.1	346.6	221.09	210.41	250.56	229.6	224.27	231.92	422.07	427.8	451.57	487.32	444.13	420.94
59.2	197.59	179.42	210.78	230.08	240.59	211.29	271.68	271.32	337.16	308.52	295.24	345.25	220.68	209.28	248.58	229.03	222.83	231.24	419.57	426.12	450.3	484.93	441.53	420.26
59.4	197.51	178.75	210.16	229.66	240.02	211.69	270.25	270.17	335.95	307.8	293.95	343.64	219.72	209.15	247.08	228.34	221.74	228.94	419.34	426.19	449.06	482.8	438.81	419.37
59.6	197.73	178.48	210.5	229.59	238.85	211.31	268.34	269.37	335.01	306.55	293.48	342.74	218.06	208.69	247.15	228.25	220.46	229.16	419.86	426.57	448.88	481.59	437.25	418.78
59.8	195.98	179.69	210.96	230.27	238.27	211.24	266.84	268.35	334.04	305.6	293.18	340.75	216.75	207.67	247.88	228.58	218.9	227.68	416.33	426.14	448.37	481.75	435.79	418.73
60	195.82	179.42	211.24	229.92	237.89	209.32	266.76	266.23	332.79	305.14	293.14	341.78	216.12	208.02	247.58	229.14	216.73	226.85	413.94	425.49	447.44	482.05	434.31	418.17
60.2	196.39	179.38	211.52	230.3	237.31	208.61	265.52	266.01	332.61	305.02	294.42	340.83	216.93	207.67	248.05	229.21	217.03	225.57	408.86	424.53	448	481.86	434.33	416.85
60.4	195.35	179	212.47	229.29	236.57	207.43	264.91	266.99	333.64	303.94	294.62	338.88	216.52	207.64	248.12	229.42	217.29	225.63	403.76	424.37	448.03	481.06	432.68	415.75
60.6	193.55	178.61	212.56	227.78	238.01	206.71	266.03	266.55	333.21	302.69	293.44	339.15	217.03	206.74	247	228.79	216.67	225.57	398.26	423.45	448.4	478.51	429.95	413.9
60.8	191.73	177.11	212.11	228.25	238.41	205.28	266.17	265.5	334.28	301.74	293.42	338.48	217.9	206.55	246.06	228.81	215.97	224.35	393.25	422.26	447.11	477.86	426.96	413.04
61	191.61	176.22	211.36	227.19	238	205.15	266.06	265.11	333.41	301.73	291.4	337.94	218	206.13	245.7	227.68	215.3	223.34	391.41	420.04	445.47	477.61	423.59	411.52
61.2	191.41	176.56	210.92	226.71	237.88	205.48	266.02	265.33	333.07	301.72	291.07	338.28	215.75	205.88	244.87	227.92	214.82	222.37	390.6	417.8	444.72	476.94	420.63	412.75
61.4	191.32	176.7	210.01	226.34	237.99	205.1	265.5	265.19	332.59	303.01	291.86	337.64	215.23	205.7	244.99	227.38	213.44	221.98	388.29	417.12	442.88	477.39	417.94	413.85
61.6	191.9	175.22	207.17	225.65	237.3	204.17	265.53	264.06	330.75	303.65	291.12	337.74	214.86	205.63	244.45	227.62	212.39	221.97	388.98	415.77	441.4	478.45	415.33	413.51
61.8	192.44	174.77	207.68	224.83	236.26	204.07	264.14	264.81	329.79	304.28	290.99	335.77	215.39	205.77	243.87	227.78	213.72	222.48	387.47	415.6	440.16	476.33	414.39	413.37
62	191.81	175.28	207.83	225	234.11	203.36	261.84	264.47	328.9	303.36	291.3	333.13	214.07	206.08	242.3	227.82	212.39	223.31	385.78	414.16	439.31	470.67	414.79	411.6
62.2	191.56	174.5	207.83	225.66	233.57	202.49	262.13	264.27	326.93	301.4	291.05	332.73	214.31	206.21	240.71	227.55	211.96	223.22	383.37	413.15	440.35	463.05	415.22	409.63
62.4	190.55	175.78	207.87	226.1	231.88	202.28	260.85	264.06	327.77	301.21	291.82	333.2	214.34	205.34	240.19	228.84	211.89	221.33	381.74	412.73	441	457.92	415.89	410.15
62.6	190.42	176.2	207.87	224.64	230.71	202.16	259.99	263.1	327.77	299.87	290.6	334.16	213.69	204.14	239.79	227.16	211.4	220.44	380.02	409.17	441.56	452.34	414.74	408.97
62.8	189.85	176.91	209.41	224.89	230.03	201.96	259.04	263.82	329.21	299.46	290.77	333.99	212.45	203.54	239.91	226.41	210.3	218.6	378.65	408.04	442.4	447.67	414.35	409.34
63	189.44	176.79	209.81	224.71	230.11	201.81	258.46	263.41	329.44	299.32	290.49	334.62	213.17	203.46	240.48	225.95	210.62	218.2	376.83	406.44	441.3	445.95	413.66	409.72
63.2	189.16	176.45	208.26	223.52	231.42	202.15	257.94	263.7	329.36	299.61	289	333.99	213.69	203.44	241.86	224.97	211.35	219.53	377.51	403.98	440.5	446.36	413.39	410.62
63.4	188.92	175.39	208.82	221.91	232	201.49	257.89	263.72	328.91	299.74	287	331.07	213.56	203.17	241.64	224.58	211.81	220.02	375.19	401.64	437.35	446.02	412.37	409
63.6	188.67	174.48	208.23	222.01	232.96	200.86	257.69	261.3	326.92	298.74	286.23	328.74	212.27	203.45	240.93	224.44	211.18	220.99	375.13	399.27	435.79	444.51	411.53	406.44
63.8	189.2	172.91	206.38	222.28	232.96	200.64	258.47	260.74	323.95	296.39	285.16	326.5	212.3	204.11	240.47	224.47	211.52	221.43	374.48	397.76	435.18	443.17	410.28	405.37
64	188.25	173.01	205.23	221.14	231.88	199.84	257.92	259.19	324.22	295.5	283.17	326.39	211.41	203.5	241.11	225.14	210.99	221.13	373.75	396.47	435.18	444.49	408.63	407.21
64.2	187.95	172.82	204.49	219.99	230.93	198.86	256.92	257.21	323.56	295.08	281.75	325.46	210.92	202.68	240.92	224.1	210.08	220.68	372.45	394.96	434.64	444.43	406.48	405.47
64.4	188.62	172.99	205.84	220.24	230.24	199.27	254.76	256.82	324.19	294.91	281.55	325.55	210.83	201.93	240.85	224.12	209.51	220.09	371.63	396.4	435.61	445.03	406.11	404.21
64.6	188.11	173.3	205.21	220.3	230.73	199.52	253.57	256.06	322.68	294.96	279.89	326.06	210.72	202.62	238.99	224.06	208.53	218.6	370.34	394.85	434.99	446.43	404.88	404.26
64.8	187.61	173.87	204.26	220.06	230.31	199.04	253.12	256.38	322.2	295.04	278.49	326.09	210.55	202.69	236.52	224.04	207.43	218.32	369.33	392.06	434.65	446.77	403.97	404.09
65	186.9	173.81	205.66	219.41	230.65	198.34	253.38	255.6	320.3	295.09	277.38	324.95	209.76	200.83	233.96	223.56	207.14	217.4	366.11	388.63	431.98	445.42	401.08	401.54
65.2	186.66	173.06	206.65	218.45	232.14	198.59	253.16	252.93	319.23	293.6	277.61	325.54	209.4	199.68	232.61	223.74	206.22	217.47	364.95	386.83	431.13	441.75	398.76	400.44
65.4	187.06	171.99	205.28	217.47	232.35	199.3	252.91	253.17	317.21	291.78	278.01	325.28	210.26	199.07	230.54	223.17	205.36	216.99	363.22	384.56	430.49	437.87	396.54	400
65.6	186.8	172.32	205.75	217.15	231.47	198.49	252.43	252.84	317.31	291.04	277.25	324.48	209.74	197.33	230.62	223.09	205.01	215.88	360.88	383.83	428.78	436.61	394.06	401.05
65.8	187.04	173.25	206.19	217.51	231.26	200.9	252.33	252.99	316.71	292.03	278.49	322.64	210.38	196.88	229.8	222.43	205.22	216.89	359.84	384.23	428.37	434.85	393.24	401.84
66	186.81	173.64	206.3	217.36	231.35	202.07	250.96	253.06	316.94	292.49	278.11	322.18	210.72	197.06	229.14	221.27	205.34	216.69	358.55	384.28	428.48	434.2	392.98	401.62
66.2	185.07	173.6	204.98	217.84	230	201.46	249.71	252.56	315.45	291.41	276.34	320.54	210.06	198.33	228.33	221.3	203.63	216.98	357.06	384.27	427.06	433.55	391.75	401.46
66.4	183.93	172.29	204.12	218.5	228.02	200.98	249.04	251.83	314.33	289.12	274.45	318.59	209.65	199.16	226.84	221.26	202.8	216.99	356.08	382	425.55	431.53	390.63	399.9
66.6	182.17	171.48	204.57	218	226.07	199.19	248.68	250.8	313.45	288.3	274.18	317.03	209.45	198.94	226.81	220.28	202.55	217.75	355.77	379.92	422.76	428.6	389.9	397.45
66.8	181.95	169.56	205.14	217.09	225.92	198.42	247.22	248.77	313.94	286.86	274.25	316.6	210	198.98	227.33	220.08	201.72	218.31	355.33	379.52	421.08	426.08	388.43	395.99
67	181.75	167.9	204.36	216.46	225.31	198.68	246.53	248.85	313.8	285.35	274.19	315.34	210.15	198.48	226.77	220.35	202.71	217.59	354.99	378.45	419.53	424.4	386.25	395.32
67.2	182.42	168.32	205.43	217.12	224.65	198.84	246.34	248.83	313.56	284.47	273.51	315.37	209.28	197.02	226.79	221.39	204.19	216.33	354.81	377.11	417.88	424.2	383.68	393.77
67.4	184.09	168.87	205.54	217.47	224.72	199.82	247.06	248.53	312.53	284.17	274.29	314.69	208.98	196.71	225.8	221.59	205.23	215.71	354	374.21	416.74	422.9	381.8	392.59
67.6	184.23	169.11	205	217.03	224.92	199.33	246.55	248.77	312.34	284.59	272.76	313.45	207.74	196.6	225.06	220.62	205.11	213.72	352.16	370.04	415.77	422.82	380.87	390.58
67.8	183.36	168.89	203.81	216.16	223.66	199.23	245.19	247.94	311.13	283.01	270.32	311.15	205.67	196.28	224.59	220.33	203.79	212.93	350.64	368.99	415.04	421.31	379.33	389.11
68	184.64	168.86	202.69	215.59	223.1	199.32	244.3	247.09	308.83	281.13	269.17	310.88	204.7	196.24	224.93	219.95	202.42	210.71	349.38	365.97	413.27	420.44	378.76	386.16
68.2	183.21	169.56	201.79	214.65	221.99	196.74	242.94	245.69	308.16	281.15	268.21	310.39	204.2	195.62	224.6	219.56	201.09	211.59	348.12	364.25	411.59	419.89	378.01	383.72
68.4	182.15	168.75	202.5	212.78	222.28	196.29	241.29	244.69	307.3	280.97	266.3	309.41	204.5	194.88	224.83	218.29	201.02	210.91	346.34	363.23	409.99	420	377.11	383.81
68.6	180.14	168.03	202.58	211.54	222.02	196.39	239.74	243.91	306.78	279.81	264.39	307.73	203.66	193.5	224.19	218.79	200.98	210.48	345.57	362.54	408.66	418.66	376.47	384.53
68.8	179.56	167.17	203.25	210.53	221.33	196.19	238.95	243.11	304.83	278.47	262.16	307.48	203.86	192.95	224.25	219.05	200.95	210.34	344.32	360.81	408.08	417.69	375.94	383.83
69	179.88	166.85	202.21	210.38	220.2	195.12	237.38	241.79	303.27	277.81	261.46	307.07	204.83	192.18	224.04	217.87	200.82	210.82	342.63	359.37	406.79	415.07	373.66	383
69.2	178.7	166.19	201.81	211.02	219.75	195.02	237.13	241.58	303.1	278.15	260.6	305.56	204.26	191.49	223.2	216.55	200.28	211.01	341.26	358.67	407.31	413.24	373.24	381.67
69.4	178.24	165.31	200.62	210.6	218.57	194.85	236.34	241.07	301.32	276.69	259.8	304.32	203.84	190.88	221.86	217.38	198.96	211.63	340.88	358.06	406.06	411.01	370.23	381.19
69.6	179.21	166.26	200.45	211.51	217.6	194.95	236.85	240.72	299.45	275.72	260.84	306.35	203.85	190.16	221.33	218.07	198.21	210.83	339.34	356.06	404.44	409.12	368.09	378.31
69.8	178.92	166.65	200.23	211.16	218.13	194.13	236.1	238.92	298.9	274.44	261.53	306.52	203.81	189.81	220.64	218.61	197.73	211.66	337.58	353.6	403.56	408.62	365.26	375.39
70	178.39	166.3	200.16	210.01	218.99	194.64	236.07	238.76	297.66	273.6	261.28	306.73	203.6	189.76	219.92	217.3	197.04	212.4	335.54	350.87	401.81	406.9	362.64	373.06
70.2	177.95	165.55	200.26	209.54	220.02	194.7	234.88	238.23	297.92	272.92	261.24	306.22	201.71	189.28	218.5	217	195.46	212.31	334.6	348.98	399.98	405.8	361.71	371.25
70.4	177.76	164.46	199.88	209.79	220.25	195.69	233.76	237.24	297.48	272.08	258.93	305.06	200.89	189.47	219.49	215.65	195.01	212.67	333.25	347.31	398.02	405.06	360.83	369.26
70.6	177.63	164.71	199.17	210.41	219.89	194.52	231.37	236.26	297.64	272.5	257.89	304.66	199.81	189.6	219.99	213.41	194.65	212.05	331.92	345.71	395.8	402.89	358.55	366.46
70.8	177.19	164.97	198.4	210.33	219.47	194.78	231	235.17	297.6	272.7	256.8	302.19	198.41	188.07	219.14	212.75	194.69	211.21	330.31	345.5	395.92	401.98	357.75	363.42
71	177.29	164.73	196.76	209.08	219.02	194.08	230.2	233.78	296.65	271.39	255.82	299.84	198.42	187.05	218.22	213.13	194.66	210.45	329.58	344.59	394.01	400.64	355	362.56
71.2	175.79	164.76	196.35	209.16	217.56	194.91	230.15	233.53	296.45	271.25	255.54	296.89	197.68	184.93	218.35	212.63	195.18	209.06	328.52	343.31	394.42	399.7	353.92	361.72
71.4	175.64	164.58	195.79	207.94	218.3	194.92	229.89	232.88	295.43	270.66	255.3	295.29	198.7	184.54	218.09	213.76	195.76	209.31	328.34	342.01	394.94	399.92	351.35	360.87
71.6	174.7	163.14	194.89	207.2	218.97	195.7	230.82	233.67	293.45	270.91	255.15	296.04	198.78	185.44	218.25	214	195.19	210.79	326.89	341	393.94	398.24	349.95	360.36
71.8	174.16	161.92	193.87	206.77	218.78	195.85	229.7	233.56	292.24	270.15	253.08	294.62	197.91	184.79	218.74	214.15	194.53	209.5	325.21	339.1	392.7	397.72	349.91	358.35
72	172.64	161.72	192.23	207.22	217.14	195.12	228.22	232.83	291	268.5	251.29	294.21	197.87	184.91	218.4	212.53	193.23	209.15	323	337.4	389.61	395.79	348.66	355.64
72.2	171.97	161.25	191.81	206.16	214.25	192.83	225.76	231.3	289.61	267.58	249.26	293.19	197.49	184.85	217.18	210.7	191.99	207.08	319.92	334.61	387.04	394.4	346.12	352.5
72.4	171.9	160.78	191.52	203.88	212.59	190.79	223.89	229.78	287.7	266.17	246.89	291.02	196.56	183.72	215.9	209.43	192	206.02	316.65	331.95	385.53	392.49	343.36	348.87
72.6	172.45	159.93	190.91	201.23	211.68	188.89	222.23	226.89	285.81	263.57	244.13	289.96	195.79	183.01	215.44	207.52	192.39	203.87	313.97	329.51	382.76	389.21	340.39	345.15
72.8	171.36	158.74	190.86	200.51	209.95	187.41	220.69	224.58	284.8	262.98	242.56	287.88	194.46	181.62	215.16	206.12	192.02	201.25	311.53	327.19	381.34	387.34	337.29	344.51
73	171.86	157.82	192.08	200.16	209.86	186.12	220.22	222.66	283.81	262.05	240.37	286.95	193.38	181.83	213.38	206.16	191.74	200.36	310.18	325.05	380.03	387.01	334.26	343.08
73.2	172.18	154.7	191.5	199.84	209.91	185.2	221.24	221.39	282.92	261.44	238.62	286.16	192.64	183.11	213.82	206.15	190.97	200.08	308.75	323.44	379.42	386.66	333.42	342.85
73.4	171.48	154.49	190.56	200.05	210.03	185.46	220.66	221.24	281.91	260.05	237.53	283.79	190.75	181.7	213.13	204.74	188.9	199.55	308.12	321.65	378.99	386.56	332.84	341.46
73.6	169	155.06	189.02	200.19	209.13	184.94	219.58	220.64	281.81	257.78	238.59	281.39	189.59	180	211.07	204.77	186.01	199.91	307.13	320.61	376.41	385.8	332.81	340.54
73.8	167.25	154.54	188.73	200.35	210.29	186.32	218.33	220.61	280.39	256.56	237.96	278.64	189.46	178.59	209.41	204.94	183.77	200.95	304.95	319.5	375.87	386.17	332.32	338.89
74	167.1	154.76	188.78	199.32	211.59	186.9	216.66	222.55	279.64	255.91	238.19	276.57	189.2	177.41	209.5	205.97	183.7	202.46	303.87	318.33	374.93	383.98	331.89	337.44
74.2	166.6	154.54	188.12	198.66	211.83	188.7	216.08	222.28	278.28	254.98	237.78	276.42	188.76	176.71	211.39	205.15	183.87	202.97	302.39	318.43	374.6	381.26	331.53	336.14
74.4	165.74	154.94	188.25	199.59	212	187.94	214.2	220.9	276.98	255.83	237.33	277.01	188.91	178.16	211.98	205.32	184.02	203.22	301.19	317.49	374.63	379.23	330.09	335.97
74.6	165.74	154.76	189.68	200.28	210.89	186.28	212.66	219.76	276.6	255.27	236.1	276.04	188.37	178.36	211.92	204.69	183.84	203.14	300.09	315.25	373.93	379.04	329.02	334.45
74.8	165.97	153.56	189.28	200.99	209.78	184.58	212.61	218.31	276.81	255.23	235.44	276.8	189.71	178.25	211.29	204	183.66	202.92	299.67	312.76	374.54	377.71	327.3	334.64
75	165.82	154.03	189.5	201.6	207.97	183.94	211.34	217.8	276.25	256.14	236.21	277.61	187.97	177.1	210.58	202.18	182.54	201.13	299.48	310.33	373.03	376.52	326.77	333.87
75.2	164.75	153.51	189.65	200.06	206.52	182.73	210.58	215.9	276.35	254.85	235.89	276.95	187.12	176.21	209.33	203.21	182.99	199.64	298.16	308.18	370.59	375.08	326.71	332.49
75.4	165.44	152.81	190.74	199.55	207.1	183.64	209.45	215.36	275.5	253.68	234.31	275.9	187.01	175.62	208.35	203.52	183.21	198.53	297.75	307.15	369.15	374.95	325.57	331.01
75.6	166.36	152.72	190.42	198.47	206.24	185.56	209.17	215.63	276.07	253.63	234.13	274.71	187.8	174.38	208.42	204.89	184.59	198.2	297.53	306.75	367.68	372.4	324.91	331.89
75.8	165.3	152	189.87	197.28	206.14	186.53	208.97	215.13	274.7	253.28	232.94	272.97	187.88	173.81	209.3	205.05	184.75	198.8	296.93	307.69	368.48	370.95	323.85	330.46
76	165.15	151.86	190.4	196.81	207.18	186.36	207.66	214.15	272.93	253.31	231.77	272.98	187.36	174.75	209.69	206.16	183.96	199.93	296.3	307.24	368.32	370.47	322.79	328.34
76.2	164.49	151.7	191.81	196.41	207.86	185.01	206.9	214.72	272.85	252.89	232.19	272.39	188	174.34	210.49	205.89	183.37	200.69	295.34	305.81	367.65	371.5	322.25	326.75
76.4	163.76	152.53	189.77	196.68	208.42	185.18	206.67	215.39	272.96	250.94	231.64	273.63	188.84	174.23	210.96	205.24	182.01	201.84	293.64	304.53	367.15	370.54	320.88	326.19
76.6	163.41	151.79	188.38	197.13	207.07	184.42	206.14	215.93	272.75	250.55	230.45	272.42	187.43	174.44	212.11	204.24	181.46	201.31	291.68	302.68	365.17	370.21	321.22	324.89
76.8	163.02	150.94	187.17	196.62	207.13	184.12	206.05	214.98	273.33	249.44	228.77	272.45	186.76	174.42	212.59	204.21	182.1	201.33	290.36	301.78	364.29	369.88	321.07	325.08
77	163.58	150.85	186.19	196.7	206.32	184.35	206.23	213.48	272.09	248.5	226.77	271.76	187.1	174.58	212.53	203.83	182.32	200.9	291.41	302.12	363.2	369.72	319.47	326.68
77.2	163.41	151.84	185.89	196.95	205.58	185.5	207.28	211.6	271.82	248.25	225.88	270.03	188.02	174.14	210.92	204.13	183.6	201.15	291.25	300.96	363.24	367.07	318.39	328.27
77.4	163.5	151.46	185.54	195.66	204.97	184.59	207.11	210.6	270.86	248.7	224.85	267.6	187.79	172.77	209.9	204.69	183.33	200.1	290.92	299.43	364.13	366.15	316.9	327.97
77.6	163.89	150.5	186.48	195.43	205.53	185.02	206.82	209.74	270.24	249.6	223.11	266.12	187.29	172.59	209.35	204.43	182.56	200.14	290.7	297.47	364.92	365.46	316.32	327.4
77.8	164.91	150.53	188.07	194.62	206.12	184.91	206.09	209.73	270	249.82	222.8	265.08	187.64	173.25	209.82	204.63	183.69	200.42	290.22	295.46	365.38	364.91	316.79	327.81
78	165.61	150.93	187.23	194.14	206.2	185.44	204.76	210.62	270.01	248.49	222.38	264.88	186.88	173.85	210.62	204.17	182.52	200.94	290.48	294.28	365.35	363.92	316.77	326.33
78.2	165.26	149.88	186.88	194.78	205.35	185.67	203.49	211.13	270.47	248.06	220.99	264.09	185.93	174.19	211.45	203.35	182.62	200.65	289.19	293.94	363.68	363.12	317.42	325.12
78.4	164.1	149.99	185.92	194.39	207.03	185.8	202.38	210.14	269.75	247.83	221.28	265.76	184.45	174.24	212.12	202.85	182.13	201.1	288.53	293.37	363.12	362.91	317.83	324.5
78.6	163.66	149.9	185.78	194.97	207.9	185.62	202.18	209.91	267.3	248.27	222.29	267.72	185.01	175.21	212.44	202.25	182.7	202.57	288.71	294.25	362.03	363.11	317.94	323.95
78.8	163.51	150.99	186.06	194.27	207.9	185.36	202.09	209.06	266.24	247.94	222.41	266.76	185.62	175.65	211.05	202.47	183.09	202.93	287.6	292.87	360.94	362.48	317.03	322.36
79	163.36	149.89	186.16	193.91	207.63	185.04	202.19	208.89	265.2	248.48	223.72	266.98	185.97	174.37	211.81	203.1	182.19	201.81	284.91	291.67	361.66	362.99	315.72	321.45
79.2	162.71	149.15	185.96	194.09	207.19	184.93	201.99	208.76	264.52	248.91	222.79	265.67	186.19	175.18	212.99	203.83	181.69	202.69	285.22	291.34	362.12	363.05	314.17	320.98
79.4	162.47	149.12	185.86	194.58	206.32	185.14	201.92	208.81	265.02	248.26	222.81	264.72	187.21	175.59	213.82	204.2	181.61	203.81	284.97	291.23	362.2	363.3	313.55	321.24
79.6	162.47	149.4	185.79	195.32	204.97	185.55	201.8	208.97	266.22	247.1	222.93	263.56	188.56	176.15	214.9	204.66	181.68	205.31	285.11	291.43	362.21	363.59	313.19	322.05
79.8	162.72	149.98	185.73	196.28	203.15	186.16	201.64	209.23	268.14	245.42	223.16	262.17	190.22	176.84	216.24	205.22	181.91	207.18	285.65	291.94	362.16	363.94	313.09	323.42
80	163.22	150.86	185.7	197.49	200.83	186.98	201.45	209.58	270.77	243.23	223.5	260.58	192.2	177.68	217.83	205.87	182.3	209.44	286.59	292.76	362.05	364.34	313.25	325.35

## Sheet: Melt Curve analysis
	ΔRFU / ΔT
Temperature (°C)	WT						Q125R + Q377E + Q381R						Q125R						Q377E + Q381R
	Replicate 1	Replicate 2	Replicate 3	Replicate 4	Replicate 5	Replicate 6	Replicate 1	Replicate 2	Replicate 3	Replicate 4	Replicate 5	Replicate 6	Replicate 1	Replicate 2	Replicate 3	Replicate 4	Replicate 5	Replicate 6	Replicate 1	Replicate 2	Replicate 3	Replicate 4	Replicate 5	Replicate 6
40.2	-110.25	-117.7	-107.4	-106.1	-115	-104.4	-129.3	-116.65	-123.25	-126.8	-124.3	-126.5	-132.15	-143.25	-146.15	-132.1	-154.05	-142.7	-151.7	-180.85	-161.7	-167.6	-180.1	-156.7
40.4	-93.95	-100	-90.7	-91.15	-97.3	-89.35	-109.9	-100	-105.9	-109.05	-105.05	-108.05	-114.4	-120.9	-125.3	-113.95	-130.45	-121.45	-132.25	-155.9	-141.8	-147.25	-156.2	-135.6
40.6	-77.6	-82.25	-74	-76.25	-79.7	-74.25	-90.5	-83.3	-88.55	-91.35	-85.85	-89.65	-96.55	-98.55	-104.35	-95.85	-106.85	-100.1	-112.75	-131	-121.8	-126.9	-132.35	-114.45
40.8	-61.3	-64.6	-57.25	-61.35	-62.05	-59.15	-71.2	-66.6	-71.25	-73.7	-66.6	-71.2	-78.8	-76.2	-83.45	-77.75	-83.35	-78.85	-93.25	-106.1	-101.85	-106.55	-108.5	-93.4
41	-23.85	-24.95	-14.5	-24.3	-17.45	-21.7	-23.6	-25.9	-28.2	-31.35	-25.3	-28.35	-35.9	-28.95	-33.5	-33.3	-27.85	-29.55	-43.05	-51.95	-52.7	-57.4	-55.1	-46.15
41.2	-30.6	-33.2	-24.55	-34.8	-31.1	-30.9	-36.95	-34.95	-33.5	-43.4	-26.85	-34.45	-44.8	-30.05	-40.8	-43.7	-44.05	-39.4	-59.45	-59.5	-66.7	-69.65	-59.5	-52.7
41.4	-28.95	-26.45	-28.55	-32.2	-32.05	-29.95	-31.75	-34.45	-41.45	-40.75	-32.05	-36.6	-44.6	-33.7	-47.75	-42.9	-34.95	-36.6	-56.35	-53.25	-63	-62.65	-60.05	-52.85
41.6	-14.6	-18.85	-27.3	-30.15	-27.75	-19.25	-35.3	-33.45	-35.95	-31.7	-23.8	-30.9	-40.45	-32.5	-35.6	-34.3	-33.85	-38.2	-58.15	-48.55	-58.55	-64.55	-61.2	-42.9
41.8	-22	-14.5	-16.45	-28.2	-25	-19.9	-24.45	-30.9	-38.65	-24.05	-32.5	-34.85	-38.4	-38.9	-35.95	-36.75	-34.8	-44.75	-50.5	-47.95	-59.2	-54.05	-59.15	-48.85
42	-21.35	-18.85	-19.45	-23.15	-23.05	-22.6	-23.45	-26.75	-38	-29.75	-27.4	-33.35	-35.4	-35.4	-38	-39.05	-30.5	-35.15	-49.45	-51.1	-55.85	-57.65	-53.95	-39.85
42.2	-11.7	-18.45	-13.25	-17.65	-26.7	-10.8	-27.6	-22.5	-25.2	-26.25	-32.55	-30.5	-37	-34	-33.65	-30.35	-33.65	-33.9	-45.6	-48.2	-43.05	-42.15	-48.45	-44.2
42.4	-12.15	-15.35	-18.85	-16.55	-18.35	-15.05	-20.85	-22.25	-24.1	-22	-30.6	-24.15	-32.75	-34.2	-34.8	-36.7	-28.35	-37.9	-42.5	-47.9	-42.95	-51.05	-43.6	-41
42.6	-15.2	-14.75	-15.2	-15.6	-13.9	-17	-17.5	-21.3	-23.85	-17.95	-23.85	-19.4	-27.3	-24	-30.85	-33.1	-33.05	-31.05	-34.9	-38.3	-36.55	-43.65	-40.1	-43.45
42.8	-10.55	-9.6	-9.45	-14.55	-11.7	-8.15	-16.75	-17.5	-14.2	-20.75	-17.45	-14.45	-27.25	-17.45	-24.75	-25.4	-32.05	-23.2	-31.5	-40.65	-29.8	-41.35	-33.35	-33.5
43	-9.15	-4.85	-16.8	-13.8	-10.9	-11.75	-9.95	-15.85	-16.75	-23.2	-20.8	-21.2	-21.15	-19.45	-26.45	-20.1	-32.8	-29.65	-29.85	-34.25	-28.25	-38.05	-32.7	-40.05
43.2	-5.2	-6.8	-12.15	-8.4	-15.2	-9.45	-16.8	-12.5	-12.15	-18.3	-11.4	-17.9	-22.1	-18.5	-21.45	-13.75	-24.8	-27.25	-29	-28.4	-33.95	-37.25	-35.15	-33.35
43.4	-9.75	-9	-6.9	-15.8	-14.15	-4.1	-13.85	-14.55	-18.4	-24.15	-23.4	-22.45	-18.95	-20.2	-15.55	-20.7	-24.05	-24.75	-17.95	-23.2	-35.6	-35.9	-31.05	-30.7
43.6	-7.8	-13.95	-17.55	-13.3	-13.55	-14.2	-10.8	-10.15	-17.6	-29.85	-13.6	-30.65	-16.8	-16.3	-21.3	-24.6	-19.55	-19.95	-26.7	-26.35	-36.85	-35.8	-35.35	-25.45
43.8	-3.7	-15.4	-8.25	-16.95	-19.95	-7.85	-14.95	-11.6	-8.6	-26	-20.05	-29.2	-17.95	-17.15	-19.1	-13.3	-14.8	-21.7	-24.4	-27.85	-31.2	-29.8	-27.7	-32.25
44	-4.8	-16.75	-11.5	-13.65	-14.85	-14.7	-11.1	-10.05	-12.45	-19.5	-20.65	-20.65	-15.2	-18.65	-21.1	-24.1	-19.75	-26.95	-24.45	-28.25	-40.55	-41.1	-30.4	-31.8
44.2	-4.9	-18.1	-11.3	-17.15	-9.05	-14.3	-12.5	-14.85	-16.2	-22.5	-22.35	-17.45	-16.7	-18.3	-18.55	-22.05	-23.8	-19.2	-30.05	-20.85	-36.7	-38.7	-32	-32.65
44.4	-6.45	-10.6	-4.15	-14.05	-11.55	-12.5	-14.15	-15.8	-13.9	-17.6	-19.55	-15.3	-20.65	-8.35	-19.4	-18.2	-24.3	-22.5	-29.5	-26.6	-30.9	-39.55	-29.8	-30.95
44.6	-7.25	-4.05	-10.25	-10.45	-9.25	-13.75	-9.45	-16.55	-17.45	-20.95	-15.85	-12.65	-17.35	-14.55	-20.8	-19.55	-31.3	-27.7	-30.75	-22.8	-30.7	-41.6	-28.75	-32.65
44.8	-9.55	-11.45	-6.35	-7.2	-13.15	-7.65	-19.95	-12.95	-17.9	-12.6	-16.5	-15.9	-25.3	-17.35	-22.95	-22.65	-22.85	-27.35	-25.65	-27.35	-34.15	-32.15	-30.5	-30.7
45	-11.1	-9.7	-7.45	-10.55	-9.6	-8.45	-19.1	-11.75	-17.2	-15.95	-19.2	-22.8	-24.6	-15.5	-21.65	-22.1	-25.85	-23.65	-18.15	-26.15	-32.65	-37.75	-25.3	-27.6
45.2	-11.95	-9	-14.95	-9.25	-14.2	-11.8	-13.15	-13.2	-14.55	-14.45	-14.45	-26.15	-16.25	-19.9	-23.4	-21.25	-25.7	-28.2	-20.2	-29.55	-29.2	-26.7	-30.2	-27.55
45.4	-13.55	-10.2	-15.1	-13.45	-19.9	-11.6	-16.85	-12.6	-11.7	-22.15	-23.1	-24.55	-16.7	-21.5	-19.55	-14.6	-22.7	-31.1	-15.55	-28.35	-29.05	-33.2	-26.05	-37.75
45.6	-6.05	-10.4	-10.85	-16.05	-15.1	-8.6	-14	-3.75	-17.75	-17.45	-20	-23.3	-21.05	-17.65	-18.4	-22.75	-24.85	-23.65	-18.85	-37.25	-31.25	-38.4	-27.55	-33.75
45.8	-7.65	-15.1	-11.2	-16.5	-5.7	-7	-8.3	-1.55	-8.6	-26.2	-21.4	-21.55	-17.55	-17.1	-10.7	-15.35	-21.2	-19.1	-18.65	-20.85	-28.7	-33.85	-34.15	-30.25
46	-7.55	-10	-6.55	-12.15	-15.1	-8.2	-13.5	-9.95	-12.75	-21.6	-18.55	-21.6	-20.95	-5.05	-11.8	-17.65	-23.1	-21.55	-19.4	-20.15	-21.5	-36.05	-29.4	-32.55
46.2	-7.75	-12.45	-3.25	-5.7	-3.55	-7.35	-12	-12.05	-11.8	-22.25	-17.45	-17.15	-19.7	-11.65	-16	-15.15	-27.45	-13.95	-23.85	-19.15	-18.1	-36.55	-31.2	-22.3
46.4	-5.95	-9.55	-2.65	-5.95	-13.4	-3.85	-11.7	-11.5	-11.9	-13.7	-16.65	-18.8	-19.3	-11.3	-17.05	-21.1	-18.15	-16.35	-24.35	-22.65	-26.35	-28.9	-28	-15.45
46.6	-5.6	-7.75	-6.05	-3.8	-12.6	-9.55	-14	-12.65	-5.85	-8.5	-11.9	-19.2	-23	-7.45	-21.9	-16.05	-18.2	-17.85	-18.95	-18.2	-34.55	-31.85	-28.05	-10.1
46.8	-5.6	-8.25	-8.2	-4.6	-11.65	-7.1	-10.35	-19.05	-8.95	-12	-14.65	-10.25	-12.65	-12.45	-12.85	-21.05	-21	-25.45	-23.45	-20.8	-33.75	-27.9	-25.45	-14.95
47	-4.2	-6.9	-11.4	-11.6	-15.7	-10.2	-13.9	-13.75	-11.7	-18.6	-16.95	-13.6	-12.45	-14.95	-20.1	-15.05	-22.55	-27.75	-20.45	-26.75	-41.1	-25.75	-26.3	-23.85
47.2	-5.85	-5.65	-9.8	-17.3	-5.15	-6.8	-10.8	-9	-14.45	-18.05	-14.4	-15.15	-17.1	-11.75	-17.25	-12.85	-20.85	-26.7	-16.45	-34	-40.5	-25.8	-15.9	-22.8
47.4	-4.45	-10.4	-5.5	-14.45	-0.65	-4.85	-7.7	-2.5	-3.2	-18.75	-15.9	-12.4	-15.8	-13.75	-11.4	-13	-21.15	-23.8	-18.6	-20.1	-33.2	-23.9	-23.5	-20.75
47.6	-3.4	-12.1	-9.6	-12.05	-1	-9.75	-9.25	-10.45	-7.95	-19.6	-14.1	-18.7	-16.15	-7.25	-11.85	-7.7	-18.6	-22.75	-14.9	-26.7	-21.6	-26.8	-21.95	-24.65
47.8	-8.5	-10.5	-4.05	-3.95	-1.55	-5.4	-9.2	-6.55	-11.25	-14.7	-13.2	-27.1	-14.35	-12.25	-13.4	-9.65	-20.45	-17.85	-18.35	-23.4	-16.15	-25.25	-19.8	-21.3
48	-6.25	-0.3	-5.45	-6.7	-6.3	-1.5	-7.25	-7.6	-8.5	-16.35	-10.85	-24.2	-11.6	-11.2	-13.8	-17.7	-11.45	-16.4	-14.2	-20.15	-11.8	-22.95	-19.4	-16.4
48.2	-3.8	-4.1	-2.55	-3.4	-7.15	-1.5	-6.15	-8.05	-10.6	-5.85	-9.05	-18.35	-16.25	-7.75	-14.6	-14.1	-11.8	-17.55	-6.4	-14.7	-17.4	-20.35	-23.05	-16.65
48.4	0.2	-7.75	2.75	-5.6	-6.15	-1.35	-8.55	-7.55	-11	-7.8	-8	-13.75	-8.95	-9.55	-5.75	-17	-14.7	-20.8	-7.8	-16.35	-10.1	-26.15	-18.8	-15.65
48.6	-0.8	-2	2.05	-7.45	-7.5	-1.45	-9.6	-5.8	-10.2	-12.45	-10.7	-6.65	-5.95	-4.6	-12.5	-10.8	-14.8	-10.2	-8.7	-7.75	-12.25	-16.6	-13.05	-12.15
48.8	-1.45	-1.4	-0.8	-5.55	-1.95	-0.8	-7.25	-4.25	-8.65	-9.35	-4.5	-3.85	-7.3	-7.4	-11.55	-3.5	-19.6	-10.35	-6.65	-1.3	-10.9	-16.1	-9.4	-11.8
49	3.05	-0.85	-1.15	-0.2	0.4	0.05	-7.3	-1.9	-2.1	-4.65	0.2	0.8	-8.95	-5.6	-8.8	-7.6	-17.5	-4.45	-13.8	-2.75	-10.6	-9	-10.85	-2.15
49.2	1.9	-3.15	-7.4	1.15	4.85	0.9	-4.3	-0.35	2.45	-6.9	-4.85	1.65	-3.8	-3.4	-2.85	1.55	-9.05	-7.55	-5.8	-7.65	-4.7	-14.1	-7.55	-0.7
49.4	0.7	-1.6	-2.3	4.4	-0.35	-1.1	-1.55	3.65	-6.85	-3.95	-2.1	-6.25	-7.5	-2.5	-2.8	-2.55	-9.3	-5.8	-1.95	-6.4	-4.75	-9.15	-6.1	-5.4
49.6	1.9	0.75	0.6	2.75	7.05	-0.2	-0.8	0.8	2.55	-2.05	3.05	-0.15	-3.25	-3.05	-3.95	-1.65	-4.1	-7.75	-4.5	-6.6	-2.8	-9.4	-5.2	-3.05
49.8	3.65	0.4	5.2	2.55	9.7	1.4	3.85	0.95	0.85	-2.35	-2	-6.9	-4.15	-3	-2.4	-5.05	-2.4	-7.2	4	-12.85	-8.85	-16.35	-6.35	-5.9
50	9.1	4.5	10.25	-3.5	8.75	4.7	-0.4	3.5	3.15	-0.75	-0.4	-3.95	0.65	3.1	4.8	0.25	-0.55	-9.35	5.1	-6.5	-1.25	-14.05	-9.35	-1.5
50.2	5.2	10.6	11	1.5	4.7	6.95	7.4	11.15	8.05	1.65	-6.75	2.2	3.3	5.15	3.35	0.55	-1.95	-0.45	2.75	-1	-2.55	-12.15	-1.5	-1.6
50.4	14.4	14.1	15.65	8.9	4.25	12.15	5.3	7.05	10.6	4.5	4.4	4.8	5.4	6.75	-0.8	7	-3.85	-2.75	4.8	7.3	5.9	-3.35	1.85	-3.25
50.6	16.35	11.65	8.05	16.95	10.15	12.05	5.9	10.3	10.35	9.45	6.15	7.05	-1.95	9.55	5.35	5.5	1.8	4.25	-0.4	5	6.3	4.6	8.65	4.9
50.8	20.85	15.3	17.95	18.75	10.05	17	5.7	18.5	16.6	10.9	8.7	14.3	13.6	17.4	10.15	10.1	17.4	10.7	1.9	14.45	12.2	6.1	11.75	12.35
51	19.15	15.7	20.9	23.75	11.05	15.3	13.1	14.15	14	15.5	14.5	14.25	12.2	16.2	11	16	9.1	6.7	7.4	16.95	13.05	16.8	16.35	5.7
51.2	20.7	21.55	24.1	21.7	23.5	19.7	14.3	17.1	23.95	19.15	23.15	17.45	13.45	21.65	19.5	21.55	18.85	10.2	12.55	12.35	14.75	17.15	24.55	15.7
51.4	28.45	31.2	26.8	24.6	31.1	22.9	18.7	17.45	24.9	15.5	23.5	13	21.85	26.4	19.7	18.05	17.95	13.85	21.55	13.7	8.15	11.9	7.1	10.8
51.6	35.95	38.2	31.65	25.8	32.55	30.4	22.25	16.7	21	16.95	26.1	13.8	28.75	29.2	30.75	31.2	18.35	17	24.45	21.9	16.15	16.55	6.15	13.55
51.8	38.1	40.9	37.4	30.2	37.5	35.75	25.45	30.05	26	24.3	20.7	9.15	36.85	29.95	33.1	24.05	25.8	27.2	32.15	25.2	21.15	13.1	12.65	14.65
52	48.4	39.65	36.75	35.6	38.05	45.65	27.45	25.5	30.75	24.7	29.85	19.8	39.6	39.7	37.35	32.6	30.75	28.75	42.35	33.35	38.45	18.55	15.45	17.75
52.2	47.45	40.05	35.55	40.65	45.45	38.9	28.35	36.3	30.6	29.9	31.3	20.45	36.25	43.75	43.25	41.3	37.2	36.75	39	45.5	40.3	23.6	16.25	27.35
52.4	50	40	48.45	46.2	44.55	42.7	33.5	40.55	31.8	33.7	34.8	34.9	54.1	56.15	51.35	50.85	46.35	50.5	42	50.25	49.4	26.5	24.35	44.65
52.6	43.15	39.6	48.25	54.35	46.3	47.7	40.9	41.6	43.85	39	37.85	43.45	57.4	60.1	62.05	63.5	51.45	59	50.8	42.65	58.75	42.5	45.65	51.35
52.8	49.8	43.55	48.35	53.6	58.5	50	44.05	48.05	47.05	41.9	46.2	47.6	58.15	66.85	70.05	64.65	63.5	67.85	58.6	48.1	66.85	57.8	61.9	66.45
53	52.35	43.55	55.2	65.1	55.15	48.15	44.95	46.95	51.6	46.45	47.55	56.55	69.6	65.85	67.95	71.9	67	79.05	69.1	55.7	71.05	64.4	62.05	69.3
53.2	48.05	42.8	58.85	59.25	52.85	52.6	55.85	44.75	53.1	49.55	53.9	58.5	71.5	59.55	74	75.55	63.7	76.8	76.9	62.2	78.15	78.4	76.8	67.1
53.4	54.5	42.95	55.05	48.6	57.1	52.75	54.4	61.15	56.65	54	58.25	52.8	76.6	54.95	67.85	65.3	71.9	73.4	84.7	71.6	87.15	85.05	85	78.4
53.6	47.75	40.65	48.7	55.1	57	59.3	62.95	57.45	65.95	59.25	73.2	69.65	64	51	70.1	67.55	68.3	66.7	96.8	91	98.1	93.4	96.15	86.55
53.8	41.85	44	41.7	51.75	61.35	45.85	65.6	65.35	72.05	63.2	74.15	68.75	57	47.5	70.65	68.2	73.3	63.95	100.8	110.75	104	105	93.2	89.25
54	36	40.2	42.4	53.05	55.6	46.75	69.05	60.35	72.65	71.1	71.05	79.9	62.9	46.55	71.65	66.75	65.25	52.85	108.3	100.3	111.1	100.75	92.6	96.55
54.2	39.95	36.85	39.4	52.2	54	48.35	74.3	68.75	79.85	77.55	72.9	81.8	57.9	52.6	74.35	63.15	64.6	56.85	113	98.9	115.45	112.5	100.8	96.75
54.4	41.1	37.5	32.85	50.5	56.75	48.9	74.9	72.05	81.9	83.45	80.5	79.4	58.5	53.75	67.9	57.15	65.45	56.2	110.6	108.55	115.95	124	113.1	107.8
54.6	34.15	28.75	40.85	53.1	46.9	44.1	67.6	68.85	89.7	82.25	75.55	90.35	63.55	50	64.3	62.35	63.7	60.5	109	109.8	120.05	128.9	114.8	117.3
54.8	30.2	28.9	38.9	40.7	35.3	42.1	70.9	69	88.3	84.1	76.65	91.85	55.3	51.95	56.85	44.65	48.1	54.2	103.75	103.65	105.5	128.65	119.85	111.35
55	33.75	27.8	33.1	30.9	38.9	32.5	59.6	71.95	82.2	79.9	82.9	88.95	49.3	36.25	46.15	43.95	43.4	48.55	94.45	107.95	110.65	134.6	119.95	124.95
55.2	25	23.35	28.45	38.55	36.7	36.1	61.95	60.2	82.7	78.35	79.6	90.25	31.05	31.35	37.85	31.55	28.05	42.45	95.35	111.8	106.75	130.25	118.7	118.6
55.4	15.9	21.35	25.75	28.2	30.05	21.35	56.5	59.6	77	70.15	63.6	81.9	26.75	18.25	31.55	19.1	27.5	37.25	92.7	114.2	103.9	124.55	109.75	106.6
55.6	13.4	16.25	25.95	29.75	30.35	19.35	48	48.5	72.5	69.25	59.55	79.2	17.05	7.8	22.6	9.35	10.25	20.35	85.7	96.3	99.25	117.3	103.45	93.25
55.8	12.9	9.95	20.15	18.5	25.25	16.9	50.65	47.3	59.15	64.65	56.2	68.75	7.75	10.65	12.45	2.45	3.55	17.4	92.85	87.85	93.55	108.2	98.5	87.05
56	11.45	6.55	13.15	18.9	23.95	14.7	47.3	35.45	61.3	59.75	57.3	63.75	2.5	13.6	6.95	5.7	11.35	18.15	80.45	86.8	86.95	113.5	91.3	83.55
56.2	8.2	2.55	15.45	20.3	17.45	14.15	38.3	29.65	53.25	49.8	41.4	62.7	4.45	5.05	5.1	4.7	6.75	6.5	67.8	78.35	79.6	100.25	87.9	71.45
56.4	5.95	2.7	12.1	14.3	6.3	6.1	30.5	16.6	42.25	36.2	23.15	51.5	-1.75	-1	0.9	-4.3	0.25	0.8	57.45	59.8	60.7	79.45	77	57.65
56.6	6.2	7.25	10.05	13.9	11.15	1.05	18.6	11.6	31.9	31.95	20.55	48.7	-3.15	-0.5	0.85	6.95	3.8	-1.05	50.05	58.65	54.2	71.9	60.35	55.65
56.8	3.75	3.15	4.6	13.2	9.85	7.2	13.25	8.1	27	19.6	9.35	27.95	-5.25	-1.9	-0.5	2.45	-2.2	-3.15	42.6	42	42.7	58.95	40.7	31.3
57	-7.05	2.4	4.7	7.35	3.35	-2.25	13.85	12.2	18.7	6.25	-1.85	20	-1.3	-7.05	0.2	0.5	-0.8	3.45	28.8	37.3	23.15	43.6	32.6	17.9
57.2	-2	4.3	1.65	3.95	5.8	-4.7	2.15	11.15	19.35	5.3	7.2	12.5	-5.55	-7.05	-3.5	-0.9	-6.65	5.7	22.4	20.55	11.1	31.7	26.3	18.25
57.4	-5.8	1.95	-4.2	-3.85	5	-6.45	3.45	3.9	3.5	6	7.25	10.9	-5.35	-0.15	0.4	0.65	-0.25	4.25	20.3	10.3	14.55	26.4	16.5	14.8
57.6	-5.2	-1.95	-5.15	-2.1	6.4	0.55	2.55	2.95	10.4	7.4	6.4	10.95	-8.25	0	0.7	4.7	2.5	3.7	0.15	9.3	3.05	27.1	5.85	7.9
57.8	-2.2	-0.1	0.1	-1.45	1.3	2.55	-3.3	2.7	4.95	3.3	4.55	8.75	-4.9	1.45	0.9	5.7	2.95	-11.8	-1.6	4.9	-0.85	12.05	6.7	4.35
58	0.6	-3.05	1.95	-3.5	-5.1	-2.8	-9	-3.8	4.75	0.95	-4.4	4.65	-4.75	-3.55	4.1	-3	-2.45	-3.85	-5.8	4.35	2.65	3.7	5.3	3.2
58.2	-6.05	1.55	1.45	1.7	-4.85	2.85	-6.15	-4.25	-0.9	0.2	-2.5	5.6	-5.35	3.05	4.9	-0.45	0.9	-8.25	-11.7	-0.8	0.8	4.2	3.6	5.45
58.4	-2.8	-2.15	4.8	-0.6	1.9	3.4	-2.55	-5.7	-1.65	-0.25	-3.05	5.35	-2.1	-1.95	2.95	-0.8	1	2.4	-7.35	-6.6	3.8	3.55	-0.75	-0.05
58.6	0.65	-4.4	-4.6	-1.15	-4.1	-0.25	-1.05	-1.05	-1.05	-3.5	-1.15	-0.95	3.85	-3.5	-0.55	-3.35	-0.5	2.7	-10.9	-13.8	-2.6	-5.5	8.75	-2.65
58.8	4.9	-3.7	-2.5	-6.85	-2.75	1	-1.85	1.35	-0.05	-0.45	-2.05	-1.55	-1.15	-5.25	-5.95	-4.1	2.15	4.75	0.65	-10.7	0.35	-12.95	4.75	4.2
59	-1.75	-3.55	-8.5	-7	4.1	-1.75	0.9	-4.65	-13.95	3.1	-9.4	1.4	-4.85	-9.1	-1.8	-2.55	0	-3.95	-5.95	-8.65	5.7	-12.4	-3.55	-4.25
59.2	-6	-8.95	-5.35	-1.85	1.85	2.8	-1.55	-5.15	-5.3	-3.3	-9.3	-6.75	-2.05	-5.65	-9.9	-2.85	-7.2	-3.4	-12.5	-8.4	-6.35	-11.95	-13	-3.4
59.4	-0.4	-3.35	-3.1	-2.1	-2.85	2	-7.15	-5.75	-6.05	-3.6	-6.45	-8.05	-4.8	-0.65	-7.5	-3.45	-5.45	-11.5	-1.15	0.35	-6.2	-10.65	-13.6	-4.45
59.6	1.1	-1.35	1.7	-0.35	-5.85	-1.9	-9.55	-4	-4.7	-6.25	-2.35	-4.5	-8.3	-2.3	0.35	-0.45	-6.4	1.1	2.6	1.9	-0.9	-6.05	-7.8	-2.95
59.8	-8.75	6.05	2.3	3.4	-2.9	-0.35	-7.5	-5.1	-4.85	-4.75	-1.5	-9.95	-6.55	-5.1	3.65	1.65	-7.8	-7.4	-17.65	-2.15	-2.55	0.8	-7.3	-0.25
60	-0.8	-1.35	1.4	-1.75	-1.9	-9.6	-0.4	-10.6	-6.25	-2.3	-0.2	5.15	-3.15	1.75	-1.5	2.8	-10.85	-4.15	-11.95	-3.25	-4.65	1.5	-7.4	-2.8
60.2	2.85	-0.2	1.4	1.9	-2.9	-3.55	-6.2	-1.1	-0.9	-0.6	6.4	-4.75	4.05	-1.75	2.35	0.35	1.5	-6.4	-25.4	-4.8	2.8	-0.95	0.1	-6.6
60.4	-5.2	-1.9	4.75	-5.05	-3.7	-5.9	-3.05	4.9	5.15	-5.4	1	-9.75	-2.05	-0.15	0.35	1.05	1.3	0.3	-25.5	-0.8	0.15	-4	-8.25	-5.5
60.6	-9	-1.95	0.45	-7.55	7.2	-3.6	5.6	-2.2	-2.15	-6.25	-5.9	1.35	2.55	-4.5	-5.6	-3.15	-3.1	-0.3	-27.5	-4.6	1.85	-12.75	-13.65	-9.25
60.8	-9.1	-7.5	-2.25	2.35	2	-7.15	0.7	-5.25	5.35	-4.75	-0.1	-3.35	4.35	-0.95	-4.7	0.1	-3.5	-6.1	-25.05	-5.95	-6.45	-3.25	-14.95	-4.3
61	-0.6	-4.45	-3.75	-5.3	-2.05	-0.65	-0.55	-1.95	-4.35	-0.05	-10.1	-2.7	0.5	-2.1	-1.8	-5.65	-3.35	-5.05	-9.2	-11.1	-8.2	-1.25	-16.85	-7.6
61.2	-1	1.7	-2.2	-2.4	-0.6	1.65	-0.2	1.1	-1.7	-0.05	-1.65	1.7	-11.25	-1.25	-4.15	1.2	-2.4	-4.85	-4.05	-11.2	-3.75	-3.35	-14.8	6.15
61.4	-0.45	0.7	-4.55	-1.85	0.55	-1.9	-2.6	-0.7	-2.4	6.45	3.95	-3.2	-2.6	-0.9	0.6	-2.7	-6.9	-1.95	-11.55	-3.4	-9.2	2.25	-13.45	5.5
61.6	2.9	-7.4	-14.2	-3.45	-3.45	-4.65	0.15	-5.65	-9.2	3.2	-3.7	0.5	-1.85	-0.35	-2.7	1.2	-5.25	-0.05	3.45	-6.75	-7.4	5.3	-13.05	-1.7
61.8	2.7	-2.25	2.55	-4.1	-5.2	-0.5	-6.95	3.75	-4.8	3.15	-0.65	-9.85	2.65	0.7	-2.9	0.8	6.65	2.55	-7.55	-0.85	-6.2	-10.6	-4.7	-0.7
62	-3.15	2.55	0.75	0.85	-10.75	-3.55	-11.5	-1.7	-4.45	-4.6	1.55	-13.2	-6.6	1.55	-7.85	0.2	-6.65	4.15	-8.45	-7.2	-4.25	-28.3	2	-8.85
62.2	-1.25	-3.9	0	3.3	-2.7	-4.35	1.45	-1	-9.85	-9.8	-1.25	-2	1.2	0.65	-7.95	-1.35	-2.15	-0.45	-12.05	-5.05	5.2	-38.1	2.15	-9.85
62.4	-5.05	6.4	0.2	2.2	-8.45	-1.05	-6.4	-1.05	4.2	-0.95	3.85	2.35	0.15	-4.35	-2.6	6.45	-0.35	-9.45	-8.15	-2.1	3.25	-25.65	3.35	2.6
62.6	-0.65	2.1	0	-7.3	-5.85	-0.6	-4.3	-4.8	0	-6.7	-6.1	4.8	-3.25	-6	-2	-8.4	-2.45	-4.45	-8.6	-17.8	2.8	-27.9	-5.75	-5.9
62.8	-2.85	3.55	7.7	1.25	-3.4	-1	-4.75	3.6	7.2	-2.05	0.85	-0.85	-6.2	-3	0.6	-3.75	-5.5	-9.2	-6.85	-5.65	4.2	-23.35	-1.95	1.85
63	-2.05	-0.6	2	-0.9	0.4	-0.75	-2.9	-2.05	1.15	-0.7	-1.4	3.15	3.6	-0.4	2.85	-2.3	1.6	-2	-9.1	-8	-5.5	-8.6	-3.45	1.9
63.2	-1.4	-1.7	-7.75	-5.95	6.55	1.7	-2.6	1.45	-0.4	1.45	-7.45	-3.15	2.6	-0.1	6.9	-4.9	3.65	6.65	3.4	-12.3	-4	2.05	-1.35	4.5
63.4	-1.2	-5.3	2.8	-8.05	2.9	-3.3	-0.25	0.1	-2.25	0.65	-10	-14.6	-0.65	-1.35	-1.1	-1.95	2.3	2.45	-11.6	-11.7	-15.75	-1.7	-5.1	-8.1
63.6	-1.25	-4.55	-2.95	0.5	4.8	-3.15	-1	-12.1	-9.95	-5	-3.85	-11.65	-6.45	1.4	-3.55	-0.7	-3.15	4.85	-0.3	-11.85	-7.8	-7.55	-4.2	-12.8
63.8	2.65	-7.85	-9.25	1.35	0	-1.1	3.9	-2.8	-14.85	-11.75	-5.35	-11.2	0.15	3.3	-2.3	0.15	1.7	2.2	-3.25	-7.55	-3.05	-6.7	-6.25	-5.35
64	-4.75	0.5	-5.75	-5.7	-5.4	-4	-2.75	-7.75	1.35	-4.45	-9.95	-0.55	-4.45	-3.05	3.2	3.35	-2.65	-1.5	-3.65	-6.45	0	6.6	-8.25	9.2
64.2	-1.5	-0.95	-3.7	-5.75	-4.75	-4.9	-5	-9.9	-3.3	-2.1	-7.1	-4.65	-2.45	-4.1	-0.95	-5.2	-4.55	-2.25	-6.5	-7.55	-2.7	-0.3	-10.75	-8.7
64.4	3.35	0.85	6.75	1.25	-3.45	2.05	-10.8	-1.95	3.15	-0.85	-1	0.45	-0.45	-3.75	-0.35	0.1	-2.85	-2.95	-4.1	7.2	4.85	3	-1.85	-6.3
64.6	-2.55	1.55	-3.15	0.3	2.45	1.25	-5.95	-3.8	-7.55	0.25	-8.3	2.55	-0.55	3.45	-9.3	-0.3	-4.9	-7.45	-6.45	-7.75	-3.1	7	-6.15	0.25
64.8	-2.5	2.85	-4.75	-1.2	-2.1	-2.4	-2.25	1.6	-2.4	0.4	-7	0.15	-0.85	0.35	-12.35	-0.1	-5.5	-1.4	-5.05	-13.95	-1.7	1.7	-4.55	-0.85
65	-3.55	-0.3	7	-3.25	1.7	-3.5	1.3	-3.9	-9.5	0.25	-5.55	-5.7	-3.95	-9.3	-12.8	-2.4	-1.45	-4.6	-16.1	-17.15	-13.35	-6.75	-14.45	-12.75
65.2	-1.2	-3.75	4.95	-4.8	7.45	1.25	-1.1	-13.35	-5.35	-7.45	1.15	2.95	-1.8	-5.75	-6.75	0.9	-4.6	0.35	-5.8	-9	-4.25	-18.35	-11.6	-5.5
65.4	2	-5.35	-6.85	-4.9	1.05	3.55	-1.25	1.2	-10.1	-9.1	2	-1.3	4.3	-3.05	-10.35	-2.85	-4.3	-2.4	-8.65	-11.35	-3.2	-19.4	-11.1	-2.2
65.6	-1.3	1.65	2.35	-1.6	-4.4	-4.05	-2.4	-1.65	0.5	-3.7	-3.8	-4	-2.6	-8.7	0.4	-0.4	-1.75	-5.55	-11.7	-3.65	-8.55	-6.3	-12.4	5.25
65.8	1.2	4.65	2.2	1.8	-1.05	12.05	-0.5	0.75	-3	4.95	6.2	-9.2	3.2	-2.25	-4.1	-3.3	1.05	5.05	-5.2	2	-2.05	-8.8	-4.1	3.95
66	-1.15	1.95	0.55	-0.75	0.45	5.85	-6.85	0.35	1.15	2.3	-1.9	-2.3	1.7	0.9	-3.3	-5.8	0.6	-1	-6.45	0.25	0.55	-3.25	-1.3	-1.1
66.2	-8.7	-0.2	-6.6	2.4	-6.75	-3.05	-6.25	-2.5	-7.45	-5.4	-8.85	-8.2	-3.3	6.35	-4.05	0.15	-8.55	1.45	-7.45	-0.05	-7.1	-3.25	-6.15	-0.8
66.4	-5.7	-6.55	-4.3	3.3	-9.9	-2.4	-3.35	-3.65	-5.6	-11.45	-9.45	-9.75	-2.05	4.15	-7.45	-0.2	-4.15	0.05	-4.9	-11.35	-7.55	-10.1	-5.6	-7.8
66.6	-8.8	-4.05	2.25	-2.5	-9.75	-8.95	-1.8	-5.15	-4.4	-4.1	-1.35	-7.8	-1	-1.1	-0.15	-4.9	-1.25	3.8	-1.55	-10.4	-13.95	-14.65	-3.65	-12.25
66.8	-1.1	-9.6	2.85	-4.55	-0.75	-3.85	-7.3	-10.15	2.45	-7.2	0.35	-2.15	2.75	0.2	2.6	-1	-4.15	2.8	-2.2	-2	-8.4	-12.6	-7.35	-7.3
67	-1	-8.3	-3.9	-3.15	-3.05	1.3	-3.45	0.4	-0.7	-7.55	-0.3	-6.3	0.75	-2.5	-2.8	1.35	4.95	-3.6	-1.7	-5.35	-7.75	-8.4	-10.9	-3.35
67.2	3.35	2.1	5.35	3.3	-3.3	0.8	-0.95	-0.1	-1.2	-4.4	-3.4	0.15	-4.35	-7.3	0.1	5.2	7.4	-6.3	-0.9	-6.7	-8.25	-1	-12.85	-7.75
67.4	8.35	2.75	0.55	1.75	0.35	4.9	3.6	-1.5	-5.15	-1.5	3.9	-3.4	-1.5	-1.55	-4.95	1	5.2	-3.1	-4.05	-14.5	-5.7	-6.5	-9.4	-5.9
67.6	0.7	1.2	-2.7	-2.2	1	-2.45	-2.55	1.2	-0.95	2.1	-7.65	-6.2	-6.2	-0.55	-3.7	-4.85	-0.6	-9.95	-9.2	-20.85	-4.85	-0.4	-4.65	-10.05
67.8	-4.35	-1.1	-5.95	-4.35	-6.3	-0.5	-6.8	-4.15	-6.05	-7.9	-12.2	-11.5	-10.35	-1.6	-2.35	-1.45	-6.6	-3.95	-7.6	-5.25	-3.65	-7.55	-7.7	-7.35
68	6.4	-0.15	-5.6	-2.85	-2.8	0.45	-4.45	-4.25	-11.5	-9.4	-5.75	-1.35	-4.85	-0.2	1.7	-1.9	-6.85	-11.1	-6.3	-15.1	-8.85	-4.35	-2.85	-14.75
68.2	-7.15	3.5	-4.5	-4.7	-5.55	-12.9	-6.8	-7	-3.35	0.1	-4.8	-2.45	-2.5	-3.1	-1.65	-1.95	-6.65	4.4	-6.3	-8.6	-8.4	-2.75	-3.75	-12.2
68.4	-5.3	-4.05	3.55	-9.35	1.45	-2.25	-8.25	-5	-4.3	-0.9	-9.55	-4.9	1.5	-3.7	1.15	-6.35	-0.35	-3.4	-8.9	-5.1	-8	0.55	-4.5	0.45
68.6	-10.05	-3.6	0.4	-6.2	-1.3	0.5	-7.75	-3.9	-2.6	-5.8	-9.55	-8.4	-4.2	-6.9	-3.2	2.5	-0.2	-2.15	-3.85	-3.45	-6.65	-6.7	-3.2	3.6
68.8	-2.9	-4.3	3.35	-5.05	-3.45	-1	-3.95	-4	-9.75	-6.7	-11.15	-1.25	1	-2.75	0.3	1.3	-0.15	-0.7	-6.25	-8.65	-2.9	-4.85	-2.65	-3.5
69	1.6	-1.6	-5.2	-0.75	-5.65	-5.35	-7.85	-6.6	-7.8	-3.3	-3.5	-2.05	4.85	-3.85	-1.05	-5.9	-0.65	2.4	-8.45	-7.2	-6.45	-13.1	-11.4	-4.15
69.2	-5.9	-3.3	-2	3.2	-2.25	-0.5	-1.25	-1.05	-0.85	1.7	-4.3	-7.55	-2.85	-3.45	-4.2	-6.6	-2.7	0.95	-6.85	-3.5	2.6	-9.15	-2.1	-6.65
69.4	-2.3	-4.4	-5.95	-2.1	-5.9	-0.85	-3.95	-2.55	-8.9	-7.3	-4	-6.2	-2.1	-3.05	-6.7	4.15	-6.6	3.1	-1.9	-3.05	-6.25	-11.15	-15.05	-2.4
69.6	4.85	4.75	-0.85	4.55	-4.85	0.5	2.55	-1.75	-9.35	-4.85	5.2	10.15	0.05	-3.6	-2.65	3.45	-3.75	-4	-7.7	-10	-8.1	-9.45	-10.7	-14.4
69.8	-1.45	1.95	-1.1	-1.75	2.65	-4.1	-3.75	-9	-2.75	-6.4	3.45	0.85	-0.2	-1.75	-3.45	2.7	-2.4	4.15	-8.8	-12.3	-4.4	-2.5	-14.15	-14.6
70	-2.65	-1.75	-0.35	-5.75	4.3	2.55	-0.15	-0.8	-6.2	-4.2	-1.25	1.05	-1.05	-0.25	-3.6	-6.55	-3.45	3.7	-10.2	-13.65	-8.75	-8.6	-13.1	-11.65
70.2	-2.2	-3.75	0.5	-2.35	5.15	0.3	-5.95	-2.65	1.3	-3.4	-0.2	-2.55	-9.45	-2.4	-7.1	-1.5	-7.9	-0.45	-4.7	-9.45	-9.15	-5.5	-4.65	-9.05
70.4	-0.95	-5.45	-1.9	1.25	1.15	4.95	-5.6	-4.95	-2.2	-4.2	-11.55	-5.8	-4.1	0.95	4.95	-6.75	-2.25	1.8	-6.75	-8.35	-9.8	-3.7	-4.4	-9.95
70.6	-0.65	1.25	-3.55	3.1	-1.8	-5.85	-11.95	-4.9	0.8	2.1	-5.2	-2	-5.4	0.65	2.5	-11.2	-1.8	-3.1	-6.65	-8	-11.1	-10.85	-11.4	-14
70.8	-2.2	1.3	-3.85	-0.4	-2.1	1.3	-1.85	-5.45	-0.2	1	-5.45	-12.35	-7	-7.65	-4.25	-3.3	0.2	-4.2	-8.05	-1.05	0.6	-4.55	-4	-15.2
71	0.5	-1.2	-8.2	-6.25	-2.25	-3.5	-4	-6.95	-4.75	-6.55	-4.9	-11.75	0.05	-5.1	-4.6	1.9	-0.15	-3.8	-3.65	-4.55	-9.55	-6.7	-13.75	-4.3
71.2	-7.5	0.15	-2.05	0.4	-7.3	4.15	-0.25	-1.25	-1	-0.7	-1.4	-14.75	-3.7	-10.6	0.65	-2.5	2.6	-6.95	-5.3	-6.4	2.05	-4.7	-5.4	-4.2
71.4	-0.75	-0.9	-2.8	-6.1	3.7	0.05	-1.3	-3.25	-5.1	-2.95	-1.2	-8	5.1	-1.95	-1.3	5.65	2.9	1.25	-0.9	-6.5	2.6	1.1	-12.85	-4.25
71.6	-4.7	-7.2	-4.5	-3.7	3.35	3.9	4.65	3.95	-9.9	1.25	-0.75	3.75	0.4	4.5	0.8	1.2	-2.85	7.4	-7.25	-5.05	-5	-8.4	-7	-2.55
71.8	-2.7	-6.1	-5.1	-2.15	-0.95	0.75	-5.6	-0.55	-6.05	-3.8	-10.35	-7.1	-4.35	-3.25	2.45	0.75	-3.3	-6.45	-8.4	-9.5	-6.2	-2.6	-0.2	-10.05
72	-7.6	-1	-8.2	2.25	-8.2	-3.65	-7.4	-3.65	-6.2	-8.25	-8.95	-2.05	-0.2	0.6	-1.7	-8.1	-6.5	-1.75	-11.05	-8.5	-15.45	-9.65	-6.25	-13.55
72.2	-3.35	-2.35	-2.1	-5.3	-14.45	-11.45	-12.3	-7.65	-6.95	-4.6	-10.15	-5.1	-1.9	-0.3	-6.1	-9.15	-6.2	-10.35	-15.4	-13.95	-12.85	-6.95	-12.7	-15.7
72.4	-0.35	-2.35	-1.45	-11.4	-8.3	-10.2	-9.35	-7.6	-9.55	-7.05	-11.85	-10.85	-4.65	-5.65	-6.4	-6.35	0.05	-5.3	-16.35	-13.3	-7.55	-9.55	-13.8	-18.15
72.6	2.75	-4.25	-3.05	-13.25	-4.55	-9.5	-8.3	-14.45	-9.45	-13	-13.8	-5.3	-3.85	-3.55	-2.3	-9.55	1.95	-10.75	-13.4	-12.2	-13.85	-16.4	-14.85	-18.6
72.8	-5.45	-5.95	-0.25	-3.6	-8.65	-7.4	-7.7	-11.55	-5.05	-2.95	-7.85	-10.4	-6.65	-6.95	-1.4	-7	-1.85	-13.1	-12.2	-11.6	-7.1	-9.35	-15.5	-3.2
73	2.5	-4.6	6.1	-1.75	-0.45	-6.45	-2.35	-9.6	-4.95	-4.65	-10.95	-4.65	-5.4	1.05	-8.9	0.2	-1.4	-4.45	-6.75	-10.7	-6.55	-1.65	-15.15	-7.15
73.2	1.6	-15.6	-2.9	-1.6	0.25	-4.6	5.1	-6.35	-4.45	-3.05	-8.75	-3.95	-3.7	6.4	2.2	-0.05	-3.85	-1.4	-7.15	-8.05	-3.05	-1.75	-4.2	-1.15
73.4	-3.5	-1.05	-4.7	1.05	0.6	1.3	-2.9	-0.75	-5.05	-6.95	-5.45	-11.85	-9.45	-7.05	-3.45	-7.05	-10.35	-2.65	-3.15	-8.95	-2.15	-0.5	-2.9	-6.95
73.6	-12.4	2.85	-7.7	0.7	-4.5	-2.6	-5.4	-3	-0.5	-11.35	5.3	-12	-5.8	-8.5	-10.3	0.15	-14.45	1.8	-4.95	-5.2	-12.9	-3.8	-0.15	-4.6
73.8	-8.75	-2.6	-1.45	0.8	5.8	6.9	-6.25	-0.15	-7.1	-6.1	-3.15	-13.75	-0.65	-7.05	-8.3	0.85	-11.2	5.2	-10.9	-5.55	-2.7	1.85	-2.45	-8.25
74	-0.75	1.1	0.25	-5.15	6.5	2.9	-8.35	9.7	-3.75	-3.25	1.15	-10.35	-1.3	-5.9	0.45	5.15	-0.35	7.55	-5.4	-5.85	-4.7	-10.95	-2.15	-7.25
74.2	-2.5	-1.1	-3.3	-3.3	1.2	9	-2.9	-1.35	-6.8	-4.65	-2.05	-0.75	-2.2	-3.5	9.45	-4.1	0.85	2.55	-7.4	0.5	-1.65	-13.6	-1.8	-6.5
74.4	-4.3	2	0.65	4.65	0.85	-3.8	-9.4	-6.9	-6.5	4.25	-2.25	2.95	0.75	7.25	2.95	0.85	0.75	1.25	-6	-4.7	0.15	-10.15	-7.2	-0.85
74.6	0	-0.9	7.15	3.45	-5.55	-8.3	-7.7	-5.7	-1.9	-2.8	-6.15	-4.85	-2.7	1	-0.3	-3.15	-0.9	-0.4	-5.5	-11.2	-3.5	-0.95	-5.35	-7.6
74.8	1.15	-6	-2	3.55	-5.55	-8.5	-0.25	-7.25	1.05	-0.2	-3.3	3.8	6.7	-0.55	-3.15	-3.45	-0.9	-1.1	-2.1	-12.45	3.05	-6.65	-8.6	0.95
75	-0.75	2.35	1.1	3.05	-9.05	-3.2	-6.35	-2.55	-2.8	4.55	3.85	4.05	-8.7	-5.75	-3.55	-9.1	-5.6	-8.95	-0.95	-12.15	-7.55	-5.95	-2.65	-3.85
75.2	-5.35	-2.6	0.75	-7.7	-7.25	-6.05	-3.8	-9.5	0.5	-6.45	-1.6	-3.3	-4.25	-4.45	-6.25	5.15	2.25	-7.45	-6.6	-10.75	-12.2	-7.2	-0.3	-6.9
75.4	3.45	-3.5	5.45	-2.55	2.9	4.55	-5.65	-2.7	-4.25	-5.85	-7.9	-5.25	-0.55	-2.95	-4.9	1.55	1.1	-5.55	-2.05	-5.15	-7.2	-0.65	-5.7	-7.4
75.6	4.6	-0.45	-1.6	-5.4	-4.3	9.6	-1.4	1.35	2.85	-0.25	-0.9	-5.95	3.95	-6.2	0.35	6.85	6.9	-1.65	-1.1	-2	-7.35	-12.75	-3.3	4.4
75.8	-5.3	-3.6	-2.75	-5.95	-0.5	4.85	-1	-2.5	-6.85	-1.75	-5.95	-8.7	0.4	-2.85	4.4	0.8	0.8	3	-3	4.7	4	-7.25	-5.3	-7.15
76	-0.75	-0.7	2.65	-2.35	5.2	-0.85	-6.55	-4.9	-8.85	0.15	-5.85	0.05	-2.6	4.7	1.95	5.55	-3.95	5.65	-3.15	-2.25	-0.8	-2.4	-5.3	-10.6
76.2	-3.3	-0.8	7.05	-2	3.4	-6.75	-3.8	2.85	-0.4	-2.1	2.1	-2.95	3.2	-2.05	4	-1.35	-2.95	3.8	-4.8	-7.15	-3.35	5.15	-2.7	-7.95
76.4	-3.65	4.15	-10.2	1.35	2.8	0.85	-1.15	3.35	0.55	-9.75	-2.75	6.2	4.2	-0.55	2.35	-3.25	-6.8	5.75	-8.5	-6.4	-2.5	-4.8	-6.85	-2.8
76.6	-1.75	-3.7	-6.95	2.25	-6.75	-3.8	-2.65	2.7	-1.05	-1.95	-5.95	-6.05	-7.05	1.05	5.75	-5	-2.75	-2.65	-9.8	-9.25	-9.9	-1.65	1.7	-6.5
76.8	-1.95	-4.25	-6.05	-2.55	0.3	-1.5	-0.45	-4.75	2.9	-5.55	-8.4	0.15	-3.35	-0.1	2.4	-0.15	3.2	0.1	-6.6	-4.5	-4.4	-1.65	-0.75	0.95
77	2.8	-0.45	-4.9	0.4	-4.05	1.15	0.9	-7.5	-6.2	-4.7	-10	-3.45	1.7	0.8	-0.3	-1.9	1.1	-2.15	5.25	1.7	-5.45	-0.8	-8	8
77.2	-0.85	4.95	-1.5	1.25	-3.7	5.75	5.25	-9.4	-1.35	-1.25	-4.45	-8.65	4.6	-2.2	-8.05	1.5	6.4	1.25	-0.8	-5.8	0.2	-13.25	-5.4	7.95
77.4	0.45	-1.9	-1.75	-6.45	-3.05	-4.55	-0.85	-5	-4.8	2.25	-5.15	-12.15	-1.15	-6.85	-5.1	2.8	-1.35	-5.25	-1.65	-7.65	4.45	-4.6	-7.45	-1.5
77.6	1.95	-4.8	4.7	-1.15	2.8	2.15	-1.45	-4.3	-3.1	4.5	-8.7	-7.4	-2.5	-0.9	-2.75	-1.3	-3.85	0.2	-1.1	-9.8	3.95	-3.45	-2.9	-2.85
77.8	5.1	0.15	7.95	-4.05	2.95	-0.55	-3.65	-0.05	-1.2	1.1	-1.55	-5.2	1.75	3.3	2.35	1	5.65	1.4	-2.4	-10.05	2.3	-2.75	2.35	2.05
78	3.5	2	-4.2	-2.4	0.4	2.65	-6.65	4.45	0.05	-6.65	-2.1	-1	-3.8	3	4	-2.3	-5.85	2.6	1.3	-5.9	-0.15	-4.95	-0.1	-7.4
78.2	-1.75	-5.25	-1.75	3.2	-4.25	1.15	-6.35	2.55	2.3	-2.15	-6.95	-3.95	-4.75	1.7	4.15	-4.1	0.5	-1.45	-6.45	-1.7	-8.35	-4	3.25	-6.05
78.4	-5.8	0.55	-4.8	-1.95	8.4	0.65	-5.55	-4.95	-3.6	-1.15	1.45	8.35	-7.4	0.25	3.35	-2.5	-2.45	2.25	-3.3	-2.85	-2.8	-1.05	2.05	-3.1
78.6	-2.2	-0.45	-0.7	2.9	4.35	-0.9	-1	-1.15	-12.25	2.2	5.05	9.8	2.8	4.85	1.6	-3	2.85	7.35	0.9	4.4	-5.45	1	0.55	-2.75
78.8	-0.75	5.45	1.4	-3.5	0	-1.3	-0.45	-4.25	-5.3	-1.65	0.6	-4.8	3.05	2.2	-6.95	1.1	1.95	1.8	-5.55	-6.9	-5.45	-3.15	-4.55	-7.95
79	-0.75	-5.5	0.5	-1.8	-1.35	-1.6	0.5	-0.85	-5.2	2.7	6.55	1.1	1.75	-6.4	3.8	3.15	-4.5	-5.6	-13.45	-6	3.6	2.55	-6.55	-4.55
79.2	-3.25	-3.7	-1	0.9	-2.2	-0.55	-1	-0.65	-3.4	2.15	-4.65	-6.55	1.1	4.05	5.9	3.65	-2.5	4.4	1.55	-1.65	2.3	0.3	-7.75	-2.35
79.4	-1.2	-0.15	-0.5	2.45	-4.35	1.05	-0.35	0.25	2.5	-3.25	0.1	-4.75	5.1	2.05	4.15	1.85	-0.4	5.6	-1.25	-0.55	0.4	1.25	-3.1	1.3
79.6	0	1.4	-0.35	3.7	-6.75	2.05	-0.6	0.8	6	-5.8	0.6	-5.8	6.75	2.8	5.4	2.3	0.35	7.5	0.7	1	0.05	1.45	-1.8	4.05
79.8	1.25	2.9	-0.3	4.8	-9.1	3.05	-0.8	1.3	9.6	-8.4	1.15	-6.95	8.3	3.45	6.7	2.8	1.15	9.35	2.7	2.55	-0.25	1.75	-0.5	6.85
80	2.5	4.4	-0.15	6.05	-11.6	4.1	-0.95	1.75	13.15	-10.95	1.7	-7.95	9.9	4.2	7.95	3.25	1.95	11.3	4.7	4.1	-0.55	2	0.8	9.65
