# Supplementary material for: CRISPR-Cas9 In Situ engineering of subtilisin E in Bacillus subtilis
Source: PLoS One. 2019 Jan 7;14(1):e0210121. doi: 10.1371/journal.pone.0210121 (PMC6322745; doi:10.1371/journal.pone.0210121)
Supplement: S2 File — (XLSX) [file pone.0210121.s003.xlsx]

## Sheet: Sheet1
	Raw data
	WT			Q125R			Q377E+Q381R			Q125R+Q377E+Q381R			Blank replicates
Time at 55c	Rep 1	Rep 2	Rep 3	Rep 1	Rep 2	Rep 3	Rep 1	Rep 2	Rep 3	Rep 1	Rep 2	Rep 3
0	0.2889	0.2968	0.286	0.1446	0.1407	0.1435	0.3429	0.3346	0.3381	0.1478	0.1493	0.1576	0.074
10	0.2485	0.252	0.2504	0.1008	0.0998	0.1003	0.2813	0.2723	0.2852	0.1164	0.1212	0.1246	0.0707
21	0.2221	0.2087	0.2142	0.0712	0.0761	0.0927	0.2552	0.2381	0.2447	0.0939	0.0925	0.1039	0.0727
40	0.1548	0.16	0.1486	0.0616	0.0665	0.0749	0.2034	0.2028	0.2078	0.0722	0.0846	0.0758
60	0.122	0.1241	0.1224	0.0633	0.0661	0.0831	0.1778	0.1666	0.1779	0.0678	0.0752	0.0714
	Raw Activity blanked
	WT			Q125R			Q377E+Q381R			Q125R+Q377E+Q381R
0	0.216433	0.224333	0.213533	0.0721333	0.0682333	0.0710333	0.270433	0.262133	0.265633	0.0753333	0.0768333	0.0851333		Protein concentration	µmol L-1
10	0.176033	0.179533	0.177933	0.0283333	0.0273333	0.0278333	0.208833	0.199833	0.212733	0.0439333	0.0487333	0.0521333		WT	1.8
21	0.149633	0.136233	0.141733	-0.00126667	0.00363333	0.0202333	0.182733	0.165633	0.172233	0.0214333	0.0200333	0.0314333		1x	1.45
40	0.0823333	0.0875333	0.0761333	-0.0108667	-0.00596667	0.00243333	0.130933	0.130333	0.135333	-0.000266667	0.0121333	0.00333333		2x	1.5
60	0.0495333	0.0516333	0.0499333	-0.00916667	-0.00636667	0.0106333	0.105333	0.0941333	0.105433	-0.00466667	0.00273333	-0.00106667		3x	1.71
	Residual Activity
	WT			Q125R			Q377E+Q381R			Q125R+Q377E+Q381R
0	100	100	100	100	100	100	100	100	100	100	100	100
10	81.3337	80.0297	83.3281	39.2791	40.0586	39.1835	77.2217	76.2335	80.0853	58.3186	63.4273	61.2373
21	69.136	60.7281	66.3753	-1.75601	5.32487	28.4843	67.5706	63.1867	64.8388	28.4513	26.0738	36.9225
40	38.041	39.0193	35.6541	-15.0647	-8.7445	3.42562	48.4161	49.7202	50.9474	-0.353982	15.7918	3.91543
60	22.8862	23.0163	23.3843	-12.7079	-9.33073	14.9695	38.9498	35.9105	39.6913	-6.19469	3.55748	-1.25294
	Raw Activity blanked (Normalised for concentration)
	WT			Q125R			Q377E+Q381R			Q125R+Q377E+Q381R
0	0.120241	0.12463	0.11863	0.0497471	0.0470575	0.0489885	0.180289	0.174756	0.177089	0.0440546	0.0449318	0.0497856
10	0.0977963	0.0997407	0.0988519	0.0195402	0.0188506	0.0191954	0.139222	0.133222	0.141822	0.025692	0.028499	0.0304873
21	0.0831296	0.0756852	0.0787407	-0.000873563	0.00250575	0.013954	0.121822	0.110422	0.114822	0.0125341	0.0117154	0.0183821
40	0.0457407	0.0486296	0.0422963	-0.00749425	-0.00411494	0.00167816	0.0872889	0.0868889	0.0902222	-0.000155945	0.00709552	0.00194932
60	0.0275185	0.0286852	0.0277407	-0.00632184	-0.0043908	0.00733333	0.0702222	0.0627556	0.0702889	-0.00272904	0.00159844	-0.000623782
	Residual Activity (Normalised for concentration)
	WT			Q125R			Q377E+Q381R			Q125R+Q377E+Q381R
0	100	100	100	100	100	100	100	100	100	100	100	100
10	81.3337	80.0297	83.3281	39.2791	40.0586	39.1835	77.2217	76.2335	80.0853	58.3186	63.4273	61.2373
21	69.136	60.7281	66.3753	-1.75601	5.32487	28.4843	67.5706	63.1867	64.8388	28.4513	26.0738	36.9225
40	38.041	39.0193	35.6541	-15.0647	-8.7445	3.42562	48.4161	49.7202	50.9474	-0.353982	15.7918	3.91543
60	22.8862	23.0163	23.3843	-12.7079	-9.33073	14.9695	38.9498	35.9105	39.6913	-6.19469	3.55748	-1.25294
